# Supplementary material for: Analysis of widely targeted metabolites of the euhalophyte Suaeda salsa under saline conditions provides new insights into salt tolerance and nutritional value in halophytic species
Source: BMC Plant Biol. 2019 Sep 6;19:388. doi: 10.1186/s12870-019-2006-5 (PMC6729093; doi:10.1186/s12870-019-2006-5)
Supplement: Supplementary file 1 — Table S1. All detected metabolites in the leaves of S. salsa treated with different concentrations of NaCl. (XLSX 109 kb) [file 12870_2019_2006_MOESM1_ESM.xlsx]

## Sheet: Table S1.
All detected metabolites
Number	Index	Q1 (Da)	Q3 (Da) MS only	Rt (min)	Molecular Weight (Da)	Ionization model	Compounds	Class	mix01	mix02	mix03	200-1	200-2	200-3	500-1	500-2	500-3	CK-1	CK-2	CK-3	KEGG ID
1	pma0104	369.1	207.5	3.72	368.1	[M+H]+	N-sinapoyl hydroxycoumarin	Coumarins	182000	140000	145000	113000	71800	92400	126500	130000	123000	131500	129000	134000	-
2	pma0134	121	77.1	1.14	120	[M+H]+	D(-)-Threose	Carbohydrates	59900	70800	77400	65400	55200	60300	94050	109000	79100	88650	93900	83400	-
3	pma0149	341.1	179.4	2.47	340.1	[M+H]+	Sinapoyl malate	Organic acids	156000	250000	235000	196000	104000	150000	110450	185000	35900	437500	503000	372000	C02887
4	pma0170	498.3	323	3.53	497.3	[M+H]+	N', N''-Diferuloylspermidine	Phenolamides	16800	30500	36000	12900	18700	15800	5404.5	10800	9	10465	13000	7930	-
5	pma0249	479.1	302.8	3.54	478.1	[M+H]+	Selgin 5-O-hexoside	Flavone	124000	145000	109000	478000	843000	660500	420500	405000	436000	433000	315000	551000	-
6	pma0253	477.1	315.5	5.27	476.1	[M+H]+	O-methylChrysoeriol 5-O-hexoside	Flavone	15700	16100	6740	59700	49100	54400	41750	40500	43000	61150	67400	54900	-
7	pma0461	277.2	157.4	8.47	276.2	[M+H]+	14,15-Dehydrocrepenynic acid	Lipids_Fatty acids	5350000	4410000	4290000	1780000	5590000	3685000	2375000	1220000	3530000	1060000	1250000	870000	-
8	pma0633	349.3	147.1	2.59	348.3	[M+H]+	N-p-coumaroylspermine	Phenolamides	37000	78000	86900	133000	60200	96600	58900	93500	24300	200500	182000	219000	-
9	pma0702	558.3	264.8	3.59	557.3	[M+H]+	N', N''-disinapoylspermidine	Phenolamides	37600	93200	105000	23200	14300	18750	18050	14300	21800	22400	18200	26600	-
10	pma0760	565	317.8	4.32	564	[M+H]+	Selgin O-malonylhexoside	Flavone	869000	590000	581000	2230000	2880000	2555000	2895000	2360000	3430000	1855000	1960000	1750000	-
11	pma0791	521	317.6	4.46	520	[M+H]+	Naringenin O-malonylhexoside	Flavanone	1170000	674000	655000	982000	731000	856500	767500	707000	828000	1012500	835000	1190000	-
12	pma0795	551	347.4	4.52	550	[M+H]+	Tricetin O-malonylhexoside	Flavone	4600000	3070000	2640000	7930000	6700000	7315000	7330000	6190000	8470000	7405000	6910000	7900000	-
13	pma0825	503	255.6	5.23	502	[M+H]+	Chrysin O-malonylhexoside	Flavone	390000	255000	207000	993000	1000000	996500	783000	799000	767000	949500	819000	1080000	-
14	pma0948	138.1	77.2	1.18	137.1	[M+H]+	Hydroxyphenethylamine	Others	189000	219000	231000	135000	138000	136500	235500	214000	257000	96250	67500	125000	-
15	pma1116	301.1	259.1	3.98	300.1	[M+H]+	Kaempferide	Flavonol	265000	258000	321000	340000	383000	361500	315500	290000	341000	675500	790000	561000	C10098
16	pma1590	463.1	301.4	3	463.123	Protonated	Peonidin O-hexoside	Anthocyanins	472000	671000	694000	382000	555000	468500	648500	1040000	257000	1260000	1870000	650000	-
17	pma1751	286	124.3	2.03	285	[M+H]+	Nicotinic acid-hexoside	Nicotinic acid derivatives	482000	1000000	955000	447000	1070000	758500	413000	624000	202000	903000	947000	859000	-
18	pma1840	250	191.3	2.87	250	Protonated	Coumaroyl choline	Cholines	113000	240000	208000	101000	62700	81850	115950	196000	35900	146500	189000	104000	-
19	pma2400	167.1	121.2	2.69	166.1	[M+H]+	Dihydrojasmone	Others	67700	88700	113000	31800	32000	31900	29000	40100	17900	80500	76900	84100	-
20	pma2405	280	178.4	2.77	280	Protonated	Feruloylcholine	Cholines	193000	352000	286000	136000	92000	114000	138750	184000	93500	76150	67100	85200	-
21	pma2987	142.1	82.9	0.58	141.1	[M+H]+	Histidinol	Others	120000	333000	308000	1080000	1270000	1175000	790500	1080000	501000	1013000	1040000	986000	C00860
22	pma3101	256.2	124	0.8	255.2	[M+H]+	Nicotinate ribonucleoside	Nicotinic acid derivatives	3180000	5440000	5780000	274000	209000	241500	345000	459000	231000	217500	224000	211000	C05841
23	pma3606	295.2	179.5	9.18	294.2	[M+H]+	9-Hydroxy-(10E,12Z,15Z)-octadecatrienoic acid	Lipids_Fatty acids	138000	125000	119000	44700	67800	56250	89200	71400	107000	35850	36700	35000	-
24	pma3649	132.1	86.2	0.99	131.1	[M+H]+	5-Aminolevulinate	Organic acids	93100000	157000000	167000000	94800000	111000000	102900000	95150000	119000000	71300000	128000000	138000000	118000000	C00430
25	pma3724	369.1	207.5	3.43	368.1	[M+H]+	1-O-Feruloyl quinic acid	Quinate and its derivatives	27200	37800	28700	52600	33100	42850	30650	29800	31500	37500	39200	35800	-
26	pma6199	417.2	255.8	4.96	416.2	[M+H]+	Chrysin O-hexoside	Flavone	80300	67100	46400	57100	68700	62900	43050	40900	45200	69350	60800	77900	-
27	pma6218	419.1	383.9	3.81	418.1	[M+H]+	O-methylnaringenin C-pentoside	Flavone C-glycosides	163000	182000	121000	115000	99600	107300	92650	78300	107000	165000	159000	171000	-
28	pma6298	96	80.2	1.07	95	[M+H]+	3-Hydroxypyridine	Others	26200	49000	57200	41900	58600	50250	39000	50400	27600	43650	35500	51800	-
29	pma6353	417.2	381.9	3.98	416.2	[M+H]+	Chrysin C-hexoside	Flavone C-glycosides	52000	30900	33200	27900	8480	18190	12980	17300	8660	20200	26300	14100	-
30	pma6455	229	157.1	1.05	230	[M-H]-	Ribulose-5-phosphate	Carbohydrates	177000	149000	226000	128000	160000	144000	163000	186000	140000	133000	143000	123000	C00117
31	pma6460	337	275.8	3.24	338	[M-H]-	5-O-p-Coumaroylquinic acid	Quinate and its derivatives	32500	42500	47200	9	9	9	455	901	9	9	9	9	-
32	pma6496	449.1	300	3.47	448.1	[M+H]+	Luteolin 6-C-glucoside	Flavone C-glycosides	297000	289000	238000	101000	74900	87950	101150	140000	62300	119650	91300	148000	-
33	pma6499	509.3	347.9	3.46	508.3	[M+H]+	Limocitrin O-hexoside	Flavone	297000	284000	316000	175000	327000	251000	165500	185000	146000	252000	199000	305000	-
34	pma6515	755.2	332.1	4.58	754.2	[M+H]+	C-hexosyl-chrysin O-feruloylhexoside	Flavone C-glycosides	72500	63200	53300	50900	72100	61500	60500	53300	67700	79650	54300	105000	-
35	pma6516	757.3	450.1	3.47	756.3	[M+H]+	C-hexosyl-apigenin O-hexosyl-O-hexoside	Flavone C-glycosides	20300	16500	8120	16300	39200	27750	22350	21500	23200	17800	12900	22700	-
36	pma6518	771.2	177.5	4.26	770.2	[M+H]+	C-pentosyl-chrysoeriol 7-O-feruloylhexoside	Flavone C-glycosides	89300	79200	98000	151000	139000	145000	129000	105000	153000	153000	108000	198000	-
37	pma6558	313.1	298.3	7.23	314.1	[M-H]-	Velutin	Flavone	53400	63300	57600	77800	88100	82950	53550	52800	54300	55200	53300	57100	-
38	pma6561	341	179.2	3.01	342	[M-H]-	Caffeic acid O-glucoside	Hydroxycinnamoyl derivatives	575000	639000	612000	504000	570000	537000	514000	563000	465000	463500	583000	344000	-
39	pma6586	567.3	406	3.99	566.3	[M+H]+	Tricin O-glycerylhexoside	Flavone	16300	19400	23300	39100	31100	35100	34350	29300	39400	56150	41000	71300	-
40	pma6599	207.1	147.4	3.21	206.1	[M+H]+	6-Hydroxymethylherniarin	Hydroxycinnamoyl derivatives	35200	45000	48800	17100	21800	19450	15695	25200	6190	83550	140000	27100	-
41	pma6625	405.1	242.2	4.48	406.1	[M-H]-	E-3,4,5'-Trihydroxy-3'-glucopyranosylstilbene	Others	17600	26000	29900	17200	23800	20500	29050	38100	20000	21250	23300	19200	-
42	pma6639	479.2	318	4.11	478.2	[M+H]+	Isorhamnetin O-hexoside	Flavonol	3970000	3550000	3470000	4160000	5100000	4630000	4125000	4650000	3600000	3385000	3360000	3410000	-
43	pma6647	625.2	463.6	3.49	624.2	[M+H]+	C-hexosyl-chrysoeriol O-hexoside	Flavone C-glycosides	56600	46000	33900	76200	49400	62800	33550	27100	40000	82500	81900	83100	-
44	pmb0034	277.1	259.7	1.29	276.1	[M+H]+	Glu-Glu	Amino acid derivatives	65900	99600	127000	44500	90700	67600	58000	99000	17000	46200	54900	37500	C01425
45	pmb0064	374.1	198.6	2.18	373.1	[M+H]+	DIMBOA glucoside	Others	6180000	13100000	13300000	14700000	12200000	13450000	9275000	14900000	3650000	14100000	12400000	15800000	C04831
46	pmb0069	122	105.3	2.31	121	[M+H]+	Benzamide	Others	345000	460000	469000	279000	311000	295000	492000	548000	436000	244500	218000	271000	C09815
47	pmb0115	225.1	151.4	3.6	224.1	[M+H]+	3-Hydroxykynurenine	Amino acid derivatives	152000	134000	125000	77000	129000	103000	37400	42900	31900	106500	108000	105000	C02794
48	pmb0128	213.3	97.3	4.63	212.3	[M+H]+	delta-Tridecalactone	Lipids_Fatty acids	167000	119000	135000	53000	29300	41150	40650	34700	46600	39300	44800	33800	-
49	pmb0130	203	133.3	4.66	202	[M+H]+	N-Acetyl tryptamine	Phenolamides	122000	93900	81500	10300	9	5154.5	124004	9	248000	9525	9340	9710	-
50	pmb0142	165.1	95.5	5.99	164.1	[M+H]+	Caffeic aldehyde	Hydroxycinnamoyl derivatives	1820000	1340000	1130000	800000	1030000	915000	714500	689000	740000	920500	934000	907000	C10945
51	pmb0159	696.4	696.2	7.53	695.4	[M+H]+	DGMG (18:2) isomer2	Lipids_Glycerolipids	1030000	913000	801000	685000	933000	809000	486500	626000	347000	629500	418000	841000	-
52	pmb0160	353.3	261.8	7.53	352.3	[M+H]+	MAG (18:3) isomer5	Lipids_Glycerolipids	14800000	12100000	10300000	12800000	20200000	16500000	8810000	11600000	6020000	11590000	6980000	16200000	-
53	pmb0161	696.4	337.8	8.05	695.4	[M+H]+	DGMG (18:2) isomer1	Lipids_Glycerolipids	449000	419000	375000	165000	398000	281500	197000	227000	167000	245000	135000	355000	-
54	pmb0163	696.4	696.3	8.24	695.4	[M+H]+	DGMG (18:2) isomer3	Lipids_Glycerolipids	164000	123000	107000	109000	182000	145500	89800	120000	59600	83950	65900	102000	-
55	pmb0164	355.1	263.8	8.38	354.1	[M+H]+	MAG (18:2) isomer1	Lipids_Glycerolipids	46700	36800	30100	14600	31700	23150	17150	16600	17700	23300	13600	33000	-
56	pmb0165	494.3	476.6	8.48	493.3	[M+H]+	LysoPC 16:1	Lipids_Glycerophospholipids	272000	240000	195000	154000	68900	111450	267500	200000	335000	101850	72700	131000	-
57	pmb0168	700.1	184.4	9.28	699.1	[M+H]+	PC 16:1/14:1	Lipids_Glycerophospholipids	27900	30900	28300	22000	8930	15465	13450	13200	13700	32700	40000	25400	-
58	pmb0197	298.1	166.5	1.14	297.1	[M+H]+	N2-methylguanosine	Nucleotide and its derivates	308000	444000	487000	697000	394000	545500	1015500	1040000	991000	403000	280000	526000	-
59	pmb0247	137.3	94.3	3.19	136.3	[M+H]+	p-Aminobenzoate	Benzoic acid derivatives	514000	782000	652000	748000	757000	752500	465500	524000	407000	928500	900000	957000	C00568
60	pmb0277	331.1	315.8	5.69	330.1	[M+H]+	Tricin	Flavone	69300	46200	39500	21800	16100	18950	15150	11800	18500	19150	15300	23000	-
61	pmb0292	387.1	331.8	7.59	386.1	[M+H]+	Cholesterol	Others	400000	304000	255000	129000	435000	282000	221000	119000	323000	162000	133000	191000	C00187
62	pmb0296	357.2	339.9	8.8	356.2	[M+H]+	MAG (18:1) isomer2	Lipids_Glycerolipids	193000	126000	96700	182000	275000	228500	125500	134000	117000	142000	134000	150000	-
63	pmb0302	126.1	97.3	3.66	125.1	[M+H]+	2-Aminoethylphosphonate	Others	263000	282000	259000	64300	40800	52550	64950	75900	54000	98700	119000	78400	C03557
64	pmb0325	321.1	177.5	2.82	320.1	[M+H]+	N-Feruloyl spermidine	Phenolamides	103000	178000	176000	91600	55500	73550	72750	131000	14500	161000	185000	137000	-
65	pmb0374	136.1	119.3	1.89	135.1	[M+H]+	Aminopurine	Others	18700000	25800000	25200000	15100000	13400000	14250000	30500000	33600000	27400000	8495000	6590000	10400000	-
66	pmb0378	625.2	177.5	4.42	624.2	[M+H]+	Luteolin O-feruloylhexoside	Flavone C-glycosides	71200	59900	66300	57900	92000	74950	76250	87900	64600	66300	69200	63400	-
67	pmb0382	339.1	177.5	3.84	338.1	[M+H]+	O-Feruloyl 4-hydroxylcoumarin	Coumarins	7760000	6540000	6520000	4250000	3550000	3900000	3140000	3110000	3170000	4925000	5870000	3980000	-
68	pmb0423	195.1	177.5	3.19	194.1	[M+H]+	Hydroxy-methoxycinnamate	Hydroxycinnamoyl derivatives	6070000	7470000	6660000	2290000	788000	1539000	1079500	1200000	959000	3415000	3680000	3150000	-
69	pmb0426	219.1	189.5	3.78	218.1	[M+H]+	5-Methoxy-N,N-dimethyltryptamine	Tryptamine derivatives	106000	74300	70000	43200	59300	51250	38850	32500	45200	47650	53300	42000	C08309
70	pmb0449	162.1	98.3	0.8	161.1	[M+H]+	2-Aminoadipic acid (L-Homoglutamic acid)	Amino acids	512000	679000	807000	74400	9	37204.5	36254.5	9	72500	78450	86500	70400	C00956
71	pmb0464	458.1	116.4	0.79	457.1	[M+H]+	Aspartic acid di-O-glucoside	Amino acid derivatives	80000	189000	218000	13800	2520	8160	8840	12900	4780	9385	9090	9680	-
72	pmb0475	671.2	671	2.83	670.2	[M+H]+	Gallic acid O-feruloyl-O-hexosyl-O-hexoside	Hydroxycinnamoyl derivatives	163000	130000	165000	1510000	1030000	1270000	1363500	2320000	407000	1785000	1350000	2220000	-
73	pmb0478	455.1	437.4	1.93	454.1	[M+H]+	Coumarin O-rutinoside	Hydroxycinnamoyl derivatives	17600	42100	31600	34600	25400	30000	14960	22500	7420	23704.5	47400	9	-
74	pmb0484	104.1	60.2	0.74	103.1	[M+H]+	Choline	Cholines	466000	917000	973000	1200000	1540000	1370000	742500	1020000	465000	908000	696000	1120000	C00114
75	pmb0488	146.2	72.1	0.57	145.2	[M+H]+	Spermidine	Phenolamides	1600000	2460000	2490000	630000	470000	550000	664000	801000	527000	648000	558000	738000	C00315
76	pmb0489	397.1	147.4	1.69	396.1	[M+H]+	N-hexosyl-p-coumaroyl putrescine	Phenolamides	12100	20000	26300	22300	13800	18050	10954.5	21900	9	19850	15700	24000	-
77	pmb0492	584.2	325.8	2.49	583.2	[M+H]+	N',N",N"'-p-coumaroyl-cinnamoyl-caffeoyl spermidine	Phenolamides	1200000	2610000	2370000	883000	330000	606500	1260500	1900000	621000	401000	418000	384000	-
78	pmb0493	277.2	260.8	2.55	276.2	[M+H]+	N'-p-Coumaroyl agmatine	Phenolamides	13800	41700	30300	49200	66100	57650	44750	56700	32800	36150	19600	52700	-
79	pmb0501	131.1	72.1	0.64	130.1	[M+H]+	Agmatine	Phenolamides	57800	87600	79300	39600	29400	34500	37650	35800	39500	47150	44100	50200	C00179
80	pmb0545	477.1	315.6	3.31	477.1	Protonated	Rosinidin O-hexoside	Anthocyanins	64700	83900	88000	99400	65500	82450	41065	74300	7830	72050	42100	102000	-
81	pmb0563	301.1	273.6	3.98	301.1	Protonated	Peonidin	Anthocyanins	2880000	2170000	2290000	2800000	1880000	2340000	2280000	2430000	2130000	4595000	5430000	3760000	C08726
82	pmb0565	509.1	347.7	3.36	508.1	[M+H]+	Syringetin 3-O-hexoside	Flavonol	107000	92700	107000	69000	60000	64500	57100	85600	28600	78550	80700	76400	-
83	pmb0576	519	271.7	4.45	518	[M+H]+	Apigenin O-malonylhexoside	Flavone	105000	77700	45200	181000	128000	154500	136500	128000	145000	248000	199000	297000	-
84	pmb0580	417.1	255.7	4.95	416.1	[M+H]+	Chrysin 5-O-glucoside (Toringin)	Flavone	111000	67200	51200	69900	71500	70700	50350	53700	47000	81850	86600	77100	-
85	pmb0587	639.1	640	3.27	638.1	[M+H]+	Chrysoeriol O-glucuronic acid-O-hexoside	Flavone	325000	215000	207000	1040000	950000	995000	910500	1230000	591000	1125000	1070000	1180000	-
86	pmb0588	611.1	449.4	3.38	610.1	[M+H]+	Luteolin 3',7-di-O-glucoside	Flavone	68800	137000	119000	283000	297000	290000	220000	198000	242000	498500	493000	504000	-
87	pmb0592	771.1	463.2	3.76	770.1	[M+H]+	Chrysoeriol O-hexosyl-O-rutinoside	Flavone	17600	13800	14400	6680	8280	7480	9850	18000	1700	10545	15000	6090	-
88	pmb0595	479.2	317.8	4	478.2	[M+H]+	Isorhamnetin 5-O-hexoside	Flavonol	191000	172000	171000	230000	139000	184500	173000	175000	171000	171000	174000	168000	-
89	pmb0601	595.1	301.8	4.05	594.1	[M+H]+	Chrysoeriol O-hexosyl-O-pentoside	Flavone	8390	7960	9000	20400	9460	14930	18500	23400	13600	15100	15200	15000	-
90	pmb0602	509.3	283.6	4.1	508.3	[M+H]+	Syringetin 7-O-hexoside	Flavone	35400	38600	26100	62600	42700	52650	57100	40900	73300	49150	42200	56100	-
91	pmb0605	433.1	271.7	4.15	432.1	[M+H]+	Apigenin 7-O-glucoside (Cosmosiin)	Flavone	2360000	2030000	2040000	2270000	1840000	2055000	1785000	1780000	1790000	2555000	2060000	3050000	C04608
92	pmb0607	463.2	287.7	4.25	462.2	[M+H]+	Chrysoeriol 7-O-hexoside	Flavone	631000	510000	533000	2290000	2230000	2260000	1690000	1710000	1670000	2275000	1850000	2700000	-
93	pmb0608	549.1	301.7	4.52	548.1	[M+H]+	Chrysoeriol O-malonylhexoside	Flavone	403000	337000	300000	2060000	1580000	1820000	1785000	1590000	1980000	2030000	1850000	2210000	-
94	pmb0615	789.1	789.1	2.63	788.1	[M+H]+	Hesperetin C-hexosyl-O-hexosyl-O-hexoside	Flavone C-glycosides	14400	20400	8320	91300	85300	88300	40850	71200	10500	69700	73700	65700	-
95	pmb0618	627.1	430	2.76	626.1	[M+H]+	8-C-hexosyl-hesperetin O-hexoside	Flavone C-glycosides	807000	1300000	1240000	3280000	2740000	3010000	2610000	3840000	1380000	4340000	5360000	3320000	-
96	pmb0620	787.1	344.1	2.78	786.1	[M+H]+	Chrysoeriol 6-C-hexoside 8-C-hexoside-O-hexoside	Flavone C-glycosides	9280	11600	12800	53500	43300	48400	65750	109000	22500	76650	46300	107000	-
97	pmb0621	641.1	623	2.9	640.1	[M+H]+	C-hexosyl-isorhamnetin O-hexoside	Flavone C-glycosides	47700	92900	81600	115000	78400	96700	72800	121000	24600	170000	223000	117000	-
98	pmb0628	613.1	300.3	3.04	612.1	[M+H]+	Eriodictiol C-hexosyl-O-hexoside	Flavone C-glycosides	58400	125000	140000	23100	50300	36700	23500	35200	11800	83300	134000	32600	-
99	pmb0639	757.2	757	3.05	756.2	[M+H]+	8-C-hexosyl-apigenin O-hexosyl-O-hexoside	Flavone C-glycosides	46800	100000	60400	56600	16900	36750	34150	41600	26700	75100	90000	60200	-
100	pmb0644	449.1	329.6	3.42	448.1	[M+H]+	Luteolin C-hexoside	Flavone C-glycosides	242000	253000	194000	91700	74200	82950	109250	153000	65500	142000	97000	187000	-
101	pmb0645	627.1	447.3	3.37	626.1	[M+H]+	6-C-hexosyl-hesperetin O-hexoside	Flavone C-glycosides	1250000	1330000	1490000	2400000	3820000	3110000	1710000	2090000	1330000	2485000	2470000	2500000	-
102	pmb0647	581.1	449.2	3.38	580.1	[M+H]+	8-C-hexosyl-luteolin O-pentoside	Flavone C-glycosides	89000	147000	90500	62100	52400	57250	42300	56700	27900	120000	114000	126000	-
103	pmb0653	595.1	415.4	3.64	594.1	[M+H]+	di-C,C-hexosyl-apigenin	Flavone C-glycosides	112000	52500	51300	681000	789000	735000	365500	338000	393000	597500	564000	631000	-
104	pmb0661	609.1	463.4	3.78	608.1	[M+H]+	Chrysoeriol C-hexosyl-O-rhamnoside	Flavone C-glycosides	155000	155000	139000	61000	115000	88000	51150	80900	21400	74750	90000	59500	-
105	pmb0662	787.2	733.2	3.67	786.2	[M+H]+	C-hexosyl-luteolin O-feruloylhexoside	Flavone C-glycosides	52400	54700	23800	121000	178000	149500	88200	100000	76400	126400	90800	162000	-
106	pmb0665	611.2	299.8	3.67	610.2	[M+H]+	Luteolin 8-C-hexosyl-O-hexoside	Flavone C-glycosides	261000	279000	331000	122000	102000	112000	60950	103000	18900	105900	156000	55800	-
107	pmb0666	801.1	681.7	3.8	800.1	[M+H]+	6-C-hexosyl-apigenin O-sinapoylhexoside	Flavone C-glycosides	66600	43400	42200	334000	255000	294500	284500	284000	285000	348000	314000	382000	-
108	pmb0667	757.1	739	3.8	756.1	[M+H]+	C-hexosyl-luteolin O-feruloylpentoside	Flavone C-glycosides	39500	32100	56500	85000	82300	83650	79600	89400	69800	76900	85100	68700	-
109	pmb0672	771.1	367.9	3.9	770.1	[M+H]+	6-C-hexosyl-apigenin O-feruloylhexoside	Flavone C-glycosides	25500	24500	28500	73500	79900	76700	81800	83500	80100	129500	125000	134000	-
110	pmb0678	771.2	753	4.2	770.2	[M+H]+	8-C-hexosyl-apigenin O-feruloylhexoside	Flavone C-glycosides	153000	145000	103000	161000	190000	175500	139500	144000	135000	151000	131000	171000	-
111	pmb0682	801	783.1	4.26	800	[M+H]+	8-C-hexosyl-apigenin O-sinapoylhexoside	Flavone C-glycosides	97300	52400	55200	169000	162000	165500	244000	281000	207000	167000	132000	202000	-
112	pmb0686	537	289.7	4.48	536	[M+H]+	Eriodictyol O-malonylhexoside	Flavanone	709000	480000	506000	308000	406000	357000	271000	245000	297000	324500	374000	275000	-
113	pmb0696	625	397.8	3.41	624	[M+H]+	8-C-hexosyl chrysoeriol O-hexoside	Flavone C-glycosides	34900	22200	29700	142000	152000	147000	124200	152000	96400	198500	187000	210000	-
114	pmb0706	713.1	713.1	2.93	712.1	[M+H]+	Quercetin 5-O-malonylhexosyl-hexoside	Flavonol	124000	129000	134000	568000	374000	471000	415000	524000	306000	827000	1030000	624000	-
115	pmb0709	713.1	303.6	3.47	712.1	[M+H]+	Quercetin 7-O-malonylhexosyl-hexoside	Flavonol	43700	94800	52800	42000	384000	213000	40650	36800	44500	65050	63100	67000	-
116	pmb0711	611.2	303.7	3.64	610.2	[M+H]+	Quercetin 7-O-rutinoside	Flavonol	14200000	16300000	16700000	8110000	8960000	8535000	4685000	6740000	2630000	6460000	8060000	4860000	-
117	pmb0720	579.1	331.7	4.5	578.1	[M+H]+	Tricin O-malonylhexoside	Flavone	419000	277000	217000	1640000	1600000	1620000	1945000	1970000	1920000	2130000	2160000	2100000	-
118	pmb0725	669.1	669	5.04	668.1	[M+H]+	Tricin 7-O-feruloylhexoside	Flavone	28400	19200	15900	40600	52800	46700	35400	40100	30700	55850	40700	71000	-
119	pmb0727	405.1	331.7	5.18	404.1	[M+H]+	Tricin O-glycerol	Flavone	10700	9800	11500	8620	9	4314.5	11380	9960	12800	8185	5870	10500	-
120	pmb0749	369.1	177.5	2.25	368.1	[M+H]+	O-Feruloyl quinic acid	Quinate and its derivatives	17100	26100	8830	116000	145000	130500	63600	89200	38000	62400	47300	77500	-
121	pmb0752	369.1	177.5	2.99	368.1	[M+H]+	3-O-Feruloyl quinic acid	Quinate and its derivatives	15900	19500	26600	67600	160000	113800	57050	27600	86500	25850	33300	18400	C02572
122	pmb0758	491.1	329.7	3.04	490.1	[M+H]+	Anisic acid O-feruloyl hexoside	Others	14200	27500	32700	40100	37400	38750	23250	29900	16600	27550	25900	29200	-
123	pmb0764	144.1	142.9	2.62	143.1	[M+H]+	4-Methyl-5-thiazoleethanol	Others	124000	164000	201000	92500	71700	82100	92650	122000	63300	75350	64400	86300	C04294
124	pmb0770	353.1	177.5	4.73	352.1	[M+H]+	N-Feruloyl serotonin	Tryptamine derivatives	323000	379000	248000	4220000	4590000	4405000	3735000	4710000	2760000	2610000	1610000	3610000	-
125	pmb0771	314	177.5	4.87	313	[M+H]+	N-Feruloyl tyramine	Phenolamides	3900000	2330000	2090000	870000	826000	848000	2010000	2070000	1950000	1142000	1400000	884000	C02717
126	pmb0774	177.2	160.5	1.55	176.2	[M+H]+	N-hydroxy tryptamine	Tryptamine derivatives	25900	30900	34300	19200	20700	19950	17100	21100	13100	21200	16400	26000	C17203
127	pmb0776	337.1	177.5	2.73	336.1	[M+H]+	N-Feruloyl tryptamine	Tryptamine derivatives	39700	109000	94700	9900	8510	9205	6250	9440	3060	16060	23000	9120	-
128	pmb0782	86.1	56	1.16	85.1	[M+H]+	Piperidine	Alkaloids	4320000	7270000	7070000	3660000	4540000	4100000	4220000	5260000	3180000	5185000	5650000	4720000	C01746
129	pmb0786	180	84.2	0.61	179	[M+H]+	Glucosamine	Carbohydrates	840000	1130000	1130000	4510000	4240000	4375000	3265000	4730000	1800000	4835000	3290000	6380000	C00329
130	pmb0789	332.1	314.7	1.14	331.1	[M+H]+	Pyridoxine O-glucoside	Vitamins	7290000	12300000	11400000	14400000	18200000	16300000	9920000	14100000	5740000	22450000	19800000	25100000	-
131	pmb0800	123.1	80.3	1.49	122.1	[M+H]+	Niacinamide	Vitamins	1260000	2040000	2140000	1350000	1940000	1645000	1322000	1820000	824000	1080000	1010000	1150000	C00153
132	pmb0801	346	184.5	1.57	345	[M+H]+	4-Pyridoxic acid O-hexoside	Vitamins	608000	1310000	1460000	1460000	1410000	1435000	743500	1120000	367000	2130000	2070000	2190000	-
133	pmb0802	220.2	202.7	2.28	219.2	[M+H]+	D-Pantothenic acid	Vitamins	13900000	23600000	25600000	12900000	9530000	11215000	7560000	12000000	3120000	15950000	19300000	12600000	C00864
134	pmb0808	353.1	272.8	2.81	352.1	[M+H]+	6,7-dihydroxycoumarin 6-O-quinic acid	Coumarins	76500	119000	127000	42100	31900	37000	26654.5	53300	9	122050	174000	70100	-
135	pmb0812	127.1	81.2	2.82	126.1	[M+H]+	Imidazole-4-acetate	Indole derivatives	346000	695000	398000	278000	1480000	879000	152100	231000	73200	365000	421000	309000	C02835
136	pmb0818	206.1	147.5	2.48	205.1	[M+H]+	Methoxyindoleacetic acid	Indole derivatives	7160000	11100000	11500000	3380000	3300000	3340000	8105000	12000000	4210000	4600000	5430000	3770000	C05660
137	pmb0819	157	130.4	2.45	156	[M+H]+	3-Indoleacetonitrile	Indole derivatives	1220000	1530000	1510000	187000	217000	202000	729500	941000	518000	294000	324000	264000	C02938
138	pmb0824	537.1	177.5	2.54	536.1	[M+H]+	Syringic acid O-feruloyl-O-hexoside	Benzoic acid derivatives	43400	104000	86200	66400	23000	44700	31765	53900	9630	82300	94000	70600	-
139	pmb0829	98.9	81.1	0.89	97.9	[M+H]+	Phosphoric acid	Organic acids	9160000	11300000	11800000	1750000	937000	1343500	1124500	1950000	299000	6650000	9260000	4040000	C00009
140	pmb0848	494.3	184.6	7.82	493.3	[M+H]+	LysoPC 16:1 (2n isomer)	Lipids_Glycerophospholipids	171000	151000	135000	92700	118000	105350	125500	123000	128000	108500	103000	114000	-
141	pmb0852	520.3	502.3	8.36	519.3	[M+H]+	LysoPC 18:2	Lipids_Glycerophospholipids	15600000	14000000	12200000	9740000	6510000	8125000	12350000	11100000	13600000	7675000	7130000	8220000	-
142	pmb0854	518.3	459.6	8.74	517.3	[M+H]+	LysoPC 18:3	Lipids_Glycerophospholipids	6640000	5560000	4860000	2990000	1550000	2270000	5945000	4530000	7360000	2135000	1760000	2510000	-
143	pmb0855	496.3	478.3	8.74	495.3	[M+H]+	LysoPC 16:0	Lipids_Glycerophospholipids	1160000	977000	777000	1080000	632000	856000	2505000	1880000	3130000	798500	617000	980000	-
144	pmb0859	522.4	184.5	8.86	521.4	[M+H]+	LysoPC 18:1 (2n isomer)	Lipids_Glycerophospholipids	9540000	9490000	7890000	5690000	8890000	7290000	6045000	5340000	6750000	7215000	6870000	7560000	-
145	pmb0863	492.3	184.5	7.29	491.3	[M+H]+	LysoPC 16:2 (2n isomer)	Lipids_Glycerophospholipids	36500	27300	22400	19000	24800	21900	27650	33700	21600	21900	17200	26600	-
146	pmb0864	426.3	285.8	7.63	425.3	[M+H]+	LysoPE 14:0	Lipids_Glycerophospholipids	93300	97000	81100	58400	50900	54650	134000	113000	155000	55100	46600	63600	-
147	pmb0865	518.2	500.3	7.67	517.2	[M+H]+	LysoPC 18:3 (2n isomer)	Lipids_Glycerophospholipids	15000000	12900000	11300000	6100000	7350000	6725000	9865000	9530000	10200000	9665000	8430000	10900000	-
148	pmb0866	468.1	450.5	7.68	467.1	[M+H]+	LysoPC 14:0	Lipids_Glycerophospholipids	764000	695000	561000	351000	266000	308500	704500	579000	830000	252000	200000	304000	-
149	pmb0873	520	125	8.19	519	[M+H]+	LysoPC 18:2 (2n isomer)	Lipids_Glycerophospholipids	3850000	3460000	2790000	820000	954000	887000	1225000	1230000	1220000	1195000	1140000	1250000	-
150	pmb0874	478.6	337.9	8.32	477.6	[M+H]+	LysoPE 18:2 (2n isomer)	Lipids_Glycerophospholipids	3820000	3720000	3160000	3160000	2110000	2635000	3205000	3170000	3240000	3115000	2610000	3620000	-
151	pmb0880	482.1	314	8.92	481.1	[M+H]+	LysoPE 18:0 (2n isomer)	Lipids_Glycerophospholipids	11200	9270	8140	17800	7900	12850	25800	17800	33800	6450	6730	6170	-
152	pmb0882	522.1	125.5	9.04	521.1	[M+H]+	LysoPC 18:1	Lipids_Glycerophospholipids	1840000	1690000	1350000	911000	584000	747500	957000	734000	1180000	700000	747000	653000	-
153	pmb0885	291	273.9	6.65	290	[M+H]+	4-oxo-9Z,11Z,13E,15E-octadecatetraenoic acid	Lipids_Fatty acids	131000	122000	102000	36300	65900	51100	70650	65600	75700	34000	38500	29500	-
154	pmb0889	279.3	201.5	8.91	278.3	[M+H]+	Punicic acid	Lipids_Fatty acids	610000	579000	476000	218000	406000	312000	364000	242000	486000	146000	155000	137000	C08364
155	pmb0890	355.1	337.9	10.45	354.1	[M+H]+	MAG (18:2)	Lipids_Glycerolipids	3130000	2440000	2100000	754000	610000	682000	2975000	2160000	3790000	479000	410000	548000	-
156	pmb0962	235.1	118.4	0.77	234.1	[M+H]+	Lysine butyrate	Amino acid derivatives	119000000	155000000	175000000	3110000	3230000	3170000	4955000	6610000	3300000	2945000	3590000	2300000	-
157	pmb0964	366.2	203.5	0.81	365.2	[M+H]+	iP7G	Nucleotide and its derivates	4530000	12000000	11300000	9780000	4570000	7175000	1943000	3220000	666000	7035000	7580000	6490000	-
158	pmb1096	118	58.2	2.47	117	[M+H]+	Indole	Indole derivatives	15900000	21000000	19600000	4700000	3780000	4240000	9725000	14500000	4950000	9275000	12300000	6250000	C00463
159	pmb1178	339.1	177.5	3.21	338.1	[M+H]+	O-Feruloyl 2-hydroxylcoumarin	Coumarins	2140000	2710000	2770000	3410000	1930000	2670000	1545000	1950000	1140000	4155000	4430000	3880000	-
160	pmb1240	503.2	311.8	3.74	502.2	[M+H]+	Phellodensin F	Others	1690000	1650000	1460000	936000	867000	901500	647500	969000	326000	986000	1170000	802000	-
161	pmb1283	448.1	215.7	4.12	447.1	[M+H]+	L-Glutaminyl-L-valyl-L-valyl-L-cysteine	Amino acid derivatives	226000	190000	196000	54300	65300	59800	49400	64800	34000	68900	59400	78400	-
162	pmb1318	457.2	191.5	4.51	456.2	[M+H]+	8-Methyl-2-oxo-4-phenyl-2H-chromen-7-yl 4-(hexyloxy)benzoate	Benzoic acid derivatives	1690000	1140000	1120000	886000	1670000	1278000	650000	691000	609000	1105000	1040000	1170000	-
163	pmb1530	317.1	299.9	7.28	316.1	[M+H]+	Phytocassane D	Terpenoids	62800	57500	53300	37500	35300	36400	34050	33600	34500	36350	34400	38300	-
164	pmb1562	351	259.9	7.75	350	[M+H]+	MAG (18:4) isomer3	Lipids_Glycerolipids	59200	48900	39700	11800	36400	24100	14150	15500	12800	12930	8560	17300	-
165	pmb1574	277.2	137.5	8.04	276.2	[M+H]+	Octadecadien-6-ynoic acid	Lipids_Fatty acids	432000	365000	315000	90700	145000	117850	297000	271000	323000	64450	55000	73900	-
166	pmb1587	207.2	165.5	8.33	206.2	[M+H]+	4-Hydroxy-3,5-diisopropylbenzaldehyde	Benzoic acid derivatives	15400	17200	13700	7770	12200	9985	9910	9720	10100	9210	7320	11100	-
167	pmb1605	353.3	335.8	8.55	352.3	[M+H]+	MAG (18:3) isomer3	Lipids_Glycerolipids	3510000	3010000	2560000	1770000	2860000	2315000	2030000	1920000	2140000	1840000	1350000	2330000	-
168	pmb1626	534.4	262.9	9.15	533.4	[M+H]+	MGMG (18:2) isomer1	Lipids_Glycerolipids	132000	108000	93700	41700	59300	50500	82600	77500	87700	41400	32100	50700	-
169	pmb1650	279.2	149.4	9.64	278.2	[M+H]+	Octadeca-11E,13E,15Z-trienoic acid	Lipids_Fatty acids	5510000	4830000	4490000	2300000	6980000	4640000	1445000	1670000	1220000	5815000	2360000	9270000	-
170	pmb1652	149	121.3	9.64	148	[M+H]+	Phthalic anhydride	Others	24900000	21000000	18600000	9430000	29000000	19215000	6035000	6850000	5220000	22075000	8650000	35500000	-
171	pmb1656	353.1	173.7	9.85	352.1	[M+H]+	MAG (18:3) isomer4	Lipids_Glycerolipids	205000	157000	139000	39700	35900	37800	146500	104000	189000	27550	24100	31000	-
172	pmb1754	184	83.2	0.78	183	[M+H]+	O-Phosphocholine	Cholines	104000	122000	61600	260000	307000	283500	272500	300000	245000	307500	302000	313000	C00588
173	pmb1912	474.2	327.8	2.42	473.2	[M+H]+	10-Formyl-THF	Others	3800000	8460000	7480000	7600000	6090000	6845000	5870000	9440000	2300000	10900000	10900000	10900000	C00234
174	pmb2211	343.1	240.9	6.53	342.1	[M+H]+	Cocamidopropyl betaine	Others	423000	348000	288000	143000	208000	175500	379500	265000	494000	185500	176000	195000	-
175	pmb2251	694.1	335.8	7.53	693.1	[M+H]+	DGMG (18:1)	Lipids_Glycerolipids	8470000	6810000	5700000	3940000	5690000	4815000	2900000	3790000	2010000	3675000	2370000	4980000	-
176	pmb2260	480.1	184.5	7.66	479.1	[M+H]+	LysoPC 15:1	Lipids_Glycerophospholipids	34900	35000	22200	14400	14400	14400	19200	20100	18300	12550	11500	13600	-
177	pmb2319	482.3	184.5	8.2	481.3	[M+H]+	LysoPC 15:0	Lipids_Glycerophospholipids	688000	586000	509000	432000	329000	380500	1059500	969000	1150000	346500	267000	426000	-
178	pmb2325	353.1	261.8	8.33	352.1	[M+H]+	MAG (18:3) isomer2	Lipids_Glycerolipids	1630000	1240000	1060000	447000	1060000	753500	579000	614000	544000	808500	447000	1170000	-
179	pmb2363	357.2	339.9	8.69	356.2	[M+H]+	MAG (18:1) isomer1	Lipids_Glycerolipids	380000	310000	258000	142000	457000	299500	138000	142000	134000	206000	143000	269000	-
180	pmb2383	534.1	338	8.99	533.1	[M+H]+	MGMG (18:2) isomer2	Lipids_Glycerolipids	53600	48100	40100	8190	23400	15795	17000	17900	16100	13435	9270	17600	-
181	pmb2388	524.1	507.4	8.84	523.1	[M+H]+	LysoPC 18:0 (2n isomer)	Lipids_Glycerophospholipids	126000	112000	96500	64100	80000	72050	69000	56800	81200	69700	67000	72400	-
182	pmb2406	510.1	510.4	9.29	509.1	[M+H]+	LysoPC 17:0	Lipids_Glycerophospholipids	716000	561000	431000	726000	418000	572000	2970000	2310000	3630000	560500	426000	695000	-
183	pmb2444	353.2	261.8	10	352.2	[M+H]+	MAG (18:3) isomer1	Lipids_Glycerolipids	4600000	4850000	4120000	1260000	1210000	1235000	4590000	3500000	5680000	936500	713000	1160000	-
184	pmb2497	197	135.1	0.7	198	[M-H]-	4-Hydroxy-3-methoxymandelate	Organic acids	18300	15000	25900	16000	19300	17650	21150	22600	19700	25400	26100	24700	C05584
185	pmb2507	213.1	78.9	0.97	214.1	[M-H]-	2-Deoxyribose 1-phosphate	Carbohydrates	134000	191000	228000	136000	161000	148500	128000	115000	141000	212000	221000	203000	C00672
186	pmb2554	529.1	355.9	2.23	530.1	[M-H]-	5-O-Feruloyl quinic acid glucoside	Quinate and its derivatives	10800	10200	5460	11200	14100	12650	12250	13900	10600	13615	9130	18100	-
187	pmb2556	345.1	167.2	2.35	346.1	[M-H]-	Syringaldehyde O-glucoside	Others	272000	243000	255000	391000	358000	374500	205000	220000	190000	310500	277000	344000	-
188	pmb2561	190.1	84	2.43	191.1	[M-H]-	N-Acetylmethionine	Amino acid derivatives	19200	20600	18900	8880	14600	11740	14300	18300	10300	14300	11700	16900	C02712
189	pmb2591	245	203.2	3.83	246	[M-H]-	Acetyl tryptophan	Amino acid derivatives	505000	579000	652000	642000	476000	559000	849500	787000	912000	472500	368000	577000	C03137
190	pmb2620	207.1	192.1	5.49	208.1	[M-H]-	3,4-Dimethoxycinnamic acid	Hydroxycinnamoyl derivatives	141000	184000	194000	27100	30600	28850	30550	30100	31000	32050	30100	34000	-
191	pmb2636	335.1	253.3	6.89	336.1	[M-H]-	8,15-DiHETE	Lipids_Fatty acids	17400	15200	19700	4630	5310	4970	6295	6820	5770	10830	6760	14900	-
192	pmb2640	199	181.3	9.62	200	[M-H]-	Lauric acid (C12:0)	Lipids_Fatty acids	42600	44600	49000	18300	62600	40450	25850	26900	24800	70050	23100	117000	C02679
193	pmb2643	225	207.2	10	226	[M-H]-	Myristoleic acid (C14:1)	Lipids_Fatty acids	3320	4150	2600	5620	5350	5485	4165	5590	2740	5925	8040	3810	C08322
194	pmb2648	263.1	147.2	0.71	264.1	[M-H]-	Thiamine	Vitamins	43600	49500	41000	92900	24200	58550	80050	70500	89600	29850	45700	14000	C00378
195	pmb2654	460.1	118.2	0.74	461.1	[M-H]-	Anthranilate O-hexosyl-O-hexoside	Benzoic acid derivatives	91200	89400	105000	399000	195000	297000	55600	68300	42900	546000	520000	572000	-
196	pmb2657	289.1	191.2	0.69	290.1	[M-H]-	Argininosuccinate	Organic acids	88900	94400	103000	63400	75300	69350	111500	110000	113000	32000	36000	28000	C03406
197	pmb2684	328.1	134.2	1.84	329.1	[M-H]-	Cyclic AMP	Nucleotide and its derivates	103000	101000	102000	73900	45900	59900	179500	153000	206000	37250	26700	47800	C00575
198	pmb2685	213.1	154.9	1.85	214.1	[M-H]-	2-Deoxyribose 5'-phosphate	Carbohydrates	247000	274000	264000	273000	267000	270000	201500	183000	220000	300000	361000	239000	C00673
199	pmb2723	485.1	323.3	3.33	486.1	[M-H]-	4-hydroxycoumarin di-glucoside	Coumarins	46700	47600	35600	3620	12800	8210	14300	15800	12800	37700	45100	30300	-
200	pmb2778	295	183.3	8.92	296	[M-H]-	9,10-EODE	Lipids_Fatty acids	308000	316000	332000	155000	389000	272000	333000	202000	464000	105500	111000	100000	-
201	pmb2786	293	275.4	8.37	294	[M-H]-	9-HOTrE	Lipids_Fatty acids	190000	213000	242000	102000	333000	217500	170500	104000	237000	57750	66400	49100	-
202	pmb2791	309.1	291.4	7.5	310.1	[M-H]-	9-HpOTrE	Lipids_Fatty acids	69900	88400	90700	33400	49700	41550	94050	63100	125000	29350	23900	34800	-
203	pmb2792	293	193.2	7.77	294	[M-H]-	13-HOTrE(r)	Lipids_Fatty acids	43100	48200	49500	58400	45800	52100	77400	47800	107000	50650	47400	53900	-
204	pmb2804	311.1	293.4	7.82	312.1	[M-H]-	13-HPODE	Lipids_Fatty acids	10000	12600	12500	6410	7670	7040	11380	8260	14500	5410	4790	6030	C04717
205	pmb2826	147	85	0.92	148	[M-H]-	Citramalate	Organic acids	1350000	1790000	2460000	224000	415000	319500	301000	296000	306000	563000	634000	492000	C00815
206	pmb2831	315.1	153.2	2.53	316.1	[M-H]-	Protocatechuic acid O-glucoside	Catechin derivatives	654000	598000	625000	694000	896000	795000	828500	1060000	597000	608500	661000	556000	-
207	pmb2835	181.1	151.1	4.02	182.1	[M-H]-	Syringaldehyde	Hydroxycinnamoyl derivatives	42200	53500	47700	64500	49400	56950	32650	27700	37600	24200	28700	19700	-
208	pmb2855	307	145.2	0.73	308	[M-H]-	L-Glutamine O-hexside	Amino acid derivatives	22200	35800	31500	19300	26200	22750	15250	17800	12700	30600	34100	27100	-
209	pmb2871	315.1	152.1	1.9	316.1	[M-H]-	2,5-dihydroxy benzoic acid O-hexside	Benzoic acid derivatives	1600000	1820000	1880000	1960000	1920000	1940000	1273000	1620000	926000	1635000	1800000	1470000	-
210	pmb2893	291.2	119.2	2.36	292.2	[M-H]-	N-p-Coumaroyl hydroxyagmatine	Phenolamides	19900	29400	25900	16800	13500	15150	25700	24300	27100	21750	20100	23400	-
211	pmb2922	565.1	323.3	1.12	566.1	[M-H]-	Uridine 5'-diphospho-D-glucose	Nucleotide and its derivates	11900	24200	13600	24500	14800	19650	5790	6060	5520	49350	49400	49300	C00029
212	pmb2928	331	313.7	2.09	332	[M-H]-	Gallic acid O-Hexoside	Benzoic acid derivatives	56300	52800	59900	41600	24200	32900	47500	47000	48000	57550	67900	47200	-
213	pmb2933	311.1	149.2	2.19	312.1	[M-H]-	Caftaric acid	Hydroxycinnamoyl derivatives	377000	424000	388000	514000	413000	463500	458500	465000	452000	681500	599000	764000	-
214	pmb2938	353.1	191.2	2.91	354.1	[M-H]-	4-O-Caffeoyl quinic acid (criptochlorogenic acid)	Quinate and its derivatives	32700	22000	26500	21600	18800	20200	28650	34300	23000	29100	25000	33200	-
215	pmb2940	385.1	223.2	3.15	386.1	[M-H]-	1-O-beta-D-Glucopyranosyl sinapate	Hydroxycinnamoyl derivatives	269000	276000	275000	20700	20000	20350	35600	32500	38700	193950	332000	55900	-
216	pmb2948	346.1	211.1	0.83	347.1	[M-H]-	Adenosine 3'-monophosphate	Nucleotide and its derivates	10500	10400	11900	14400	17700	16050	26900	20800	33000	16350	15400	17300	C01367
217	pmb2957	465.1	285.3	2.5	466.1	[M-H]-	Cyanidin O-syringic acid	Anthocyanins	36300	23900	24800	28900	47800	38350	20150	23300	17000	27700	25900	29500	-
218	pmb2961	547.1	503.4	2.87	548.1	[M-H]-	Peonidin O-malonylhexoside	Anthocyanins	81600	60100	47500	68200	68100	68150	67850	76600	59100	52600	59400	45800	-
219	pmb2965	619.1	531.3	3.2	620.1	[M-H]-	Cyanidin O-diacetyl-hexoside-O-glyceric acid	Anthocyanins	5560	4950	5180	33700	44700	39200	56400	55800	57000	39300	36700	41900	-
220	pmb2976	755.1	311.4	3.64	756.1	[M-H]-	Chrysoeriol C-pentosyl-O-hexosyl-O-hexoside	Flavone C-glycosides	19000	26400	31300	33000	30100	31550	23500	23000	24000	22550	6200	38900	-
221	pmb2979	549.2	387.3	3.99	550.2	[M-H]-	Hesperetin O-malonylhexoside	Flavanone	68200	71700	94200	37900	28500	33200	32900	40900	24900	38500	43100	33900	-
222	pmb2984	491.1	287.3	5.16	492.1	[M-H]-	Acetyl-eriodictyol O-hexoside	Flavone	60900	79500	76100	33900	48000	40950	47400	53000	41800	21650	18500	24800	-
223	pmb2987	487.1	283.2	2.57	488.1	[M-H]-	Acacetin O-acetyl hexoside	Flavone	30700	33200	25900	40900	57600	49250	26750	28700	24800	46400	58800	34000	-
224	pmb2988	624.1	285.3	3.1	625.1	[M-H]-	Luteolin O-hexosyl-O-gluconic acid	Flavone	244000	144000	119000	658000	1190000	924000	1096000	1240000	952000	1285000	1370000	1200000	-
225	pmb2992	459.1	283.2	3.71	460.1	[M-H]-	Acacetin O-glucuronic acid	Flavone	4170000	3910000	4170000	2970000	2660000	2815000	2730000	2410000	3050000	2225000	1970000	2480000	-
226	pmb2996	489.1	313.2	3.75	490.1	[M-H]-	Velutin O-glucuronic acid	Flavone	249000	159000	149000	600000	575000	587500	681000	585000	777000	423500	283000	564000	-
227	pmb2997	799.1	461.3	3.88	800.1	[M-H]-	Chrysoeriol O-hexosyl-O-hexosyl-O-Glucuronic acid	Flavone	1870000	1520000	1500000	12300000	10200000	11250000	8265000	7300000	9230000	7510000	4520000	10500000	-
228	pmb2999	461.1	285.2	3.8	462.1	[M-H]-	Chrysoeriol 5-O-hexoside	Flavone	486000	498000	572000	246000	316000	281000	296500	360000	233000	449000	591000	307000	-
229	pmb3002	607.1	299.1	3.99	608.1	[M-H]-	Chrysoeriol 7-O-rutinoside	Flavone	31000	32100	29400	108000	104000	106000	86950	95200	78700	87050	56100	118000	-
230	pmb3007	475.1	284.5	4.15	476.1	[M-H]-	Chrysoeriol O-glucuronic acid	Flavone	400000	324000	333000	877000	759000	818000	702000	684000	720000	702000	644000	760000	-
231	pmb3013	519.1	315.3	4.28	520.1	[M-H]-	Isorhamnetin O-acetyl-hexoside	Flavonol	49700	60000	74800	224000	350000	287000	286000	300000	272000	162000	174000	150000	-
232	pmb3023	449.1	329.3	3.3	450.1	[M-H]-	Eriodictyol C-hexoside	Flavone C-glycosides	537000	585000	584000	21200	63300	42250	19250	15800	22700	130000	226000	34000	-
233	pmb3026	505.1	301.2	3.91	506.1	[M-H]-	Quercetin O-acetylhexoside	Flavonol	374000	355000	382000	703000	1170000	936500	631500	634000	629000	468000	413000	523000	-
234	pmb3028	535	329.4	3.68	536	[M-H]-	Tricin O-sinapic acid	Flavone	45700	59300	50900	22300	12800	17550	36600	30700	42500	35950	43600	28300	-
235	pmb3041	521.1	329.3	3.74	522.1	[M-H]-	Tricin O-saccharic acid	Flavone	94800	105000	120000	55000	67200	61100	64800	79000	50600	39150	20900	57400	-
236	pmb3042	491.1	329.3	3.94	492.1	[M-H]-	Tricin 5-O-hexoside	Flavone	97300	107000	114000	42600	47500	45050	55000	74100	35900	63250	62800	63700	-
237	pmb3045	505.1	330.3	4.14	506.1	[M-H]-	Tricin O-glucuronic acid	Flavone	20000	16600	12200	89400	84500	86950	93250	115000	71500	88350	63700	113000	-
238	pmb3046	491.1	431.2	4.21	492.1	[M-H]-	Tricin 7-O-hexoside	Flavone	2150000	1870000	1780000	12800000	9870000	11335000	13200000	13600000	12800000	9290000	6680000	11900000	-
239	pmb3047	657.1	495.3	4.51	658.1	[M-H]-	Tricin 4'-O-(syringyl alcohol) ether 5-O-hexoside	Flavonolignan	11400	18000	17300	19900	15800	17850	13850	14900	12800	27700	25300	30100	-
240	pmb3058	369	191.1	2.09	370	[M-H]-	Quinic acid O-glucuronic acid	Quinate and its derivatives	36900	38300	34400	7090	10300	8695	10500	10300	10700	24150	28000	20300	-
241	pmb3061	499.1	163.2	2.18	500.1	[M-H]-	5-O-p-coumaroyl quinic acid O-hexoside	Quinate and its derivatives	165000	180000	186000	253000	278000	265500	240500	220000	261000	271500	278000	265000	-
242	pmb3064	499.2	173.2	2.45	500.2	[M-H]-	3-O-p-coumaroyl quinic acid O-hexoside	Quinate and its derivatives	179000	193000	175000	246000	257000	251500	251000	224000	278000	266500	271000	262000	-
243	pmb3066	481.1	445.4	2.52	482.1	[M-H]-	5-O-p-coumaroyl shikimic acid O-hexoside	Quinate and its derivatives	96900	89000	87300	84500	110000	97250	95600	106000	85200	122000	123000	121000	-
244	pmb3068	337.1	155.8	2.84	338.1	[M-H]-	1-O-p-Coumaroyl quinic acid	Quinate and its derivatives	22300	22300	26000	21100	20000	20550	25750	21300	30200	21750	22100	21400	-
245	pmb3072	481.1	319.3	3.13	482.1	[M-H]-	3-O-p-coumaroyl shikimic acid O-hexoside	Quinate and its derivatives	21100	19600	27100	20100	13500	16800	14800	14700	14900	20300	19000	21600	-
246	pmb3079	300.1	79	1.16	301.1	[M-H]-	N-Acetylglucosamine 1-phosphate	Others	22200	29500	23300	13900	18200	16050	15450	15600	15300	15600	14500	16700	C04256
247	pmb3081	289.1	97	1.09	290.1	[M-H]-	Glucarate O-Phosphoric acid	Carbohydrates	879000	952000	831000	1400000	1050000	1225000	1190000	1080000	1300000	1295000	1190000	1400000	-
248	pmb3088	421.1	241.2	0.69	422.1	[M-H]-	Trehalose 6-phosphate	Carbohydrates	14000	19100	17800	26900	15900	21400	17650	18900	16400	18900	15900	21900	C00689
249	pmb3099	153	78.9	1.61	154	[M-H]-	Diethyl phosphate	Organic acids	255000	329000	347000	405000	665000	535000	389500	494000	285000	662000	725000	599000	C06608
250	pmb3101	175.1	131.3	2.74	176.1	[M-H]-	2-Isopropylmalate	Organic acids	22200000	23800000	25000000	21800000	22400000	22100000	28450000	29400000	27500000	23450000	21900000	25000000	C02504
251	pmb3107	359.1	197.1	2.34	360.1	[M-H]-	Syringic acid O-glucoside	Benzoic acid derivatives	1750000	1890000	1810000	1810000	2000000	1905000	1980000	2160000	1800000	2025000	1680000	2370000	-
252	pmb3117	452	255.3	8.69	453	[M-H]-	LysoPE 16:0	Lipids_Glycerophospholipids	2250000	2130000	2250000	7650000	4850000	6250000	15900000	14500000	17300000	5330000	4290000	6370000	-
253	pmb3121	478.1	281.4	8.99	479.1	[M-H]-	LysoPE 18:1	Lipids_Glycerophospholipids	193000	169000	186000	314000	213000	263500	284000	280000	288000	195000	190000	200000	-
254	pmb3132	478.1	281.3	8.81	479.1	[M-H]-	LysoPE 18:1 (2n isomer)	Lipids_Glycerophospholipids	295000	292000	306000	329000	690000	509500	306000	284000	328000	315500	290000	341000	-
255	pmb3264	611.1	306.2	1.14	612.1	[M-H]-	Glutathione oxidized	Amino acid derivatives	53100	81300	80400	34400	57300	45850	67150	66200	68100	41550	37400	45700	C00127
256	pmb3317	371.1	179.2	1.9	372.1	[M-H]-	Quinacyl syringic acid	Quinate and its derivatives	6090	6270	10500	7800	8280	8040	8755	9720	7790	6515	5920	7110	-
257	pmb3374	289.1	119	2.28	290.1	[M-H]-	N-p-Coumaroyl hydroxydehydroagmatine	Phenolamides	58900	58600	58500	44100	64400	54250	62500	61400	63600	59600	47700	71500	-
258	pmb3894	329.1	314.3	5.86	330.1	[M-H]-	Di-O-methylquercetin	Flavonol	179000	224000	249000	139000	311000	225000	160000	152000	168000	121400	92800	150000	-
259	pmb4344	362.1	211.1	1.15	363.1	[M-H]-	Guanosine 5'-monophosphate	Nucleotide and its derivates	196000	330000	289000	325000	451000	388000	856500	741000	972000	321000	203000	439000	C00144
260	pmb4486	579.1	423.5	2.44	580.1	[M-H]-	Hordatine B	Phenolamides	38400	40000	40700	85700	62700	74200	60800	71100	50500	66650	83400	49900	C08308
261	pmb5304	277.1	233.7	10.56	278.1	[M-H]-	α-Linolenic acid	Lipids_Fatty acids	87100	80600	82000	60200	58900	59550	100450	90900	110000	36750	27700	45800	C06427
262	pmc0066	333.1	137	0.67	332.1	[M+H]+	2'-Deoxyinosine-5'-monophosphate	Nucleotide and its derivates	21300	36600	40500	164000	248000	206000	58850	67800	49900	306000	271000	341000	C06196
263	pmc0274	167.1	121	1.96	166.1	[M+H]+	6-Methylmercaptopurine	Nucleotide and its derivates	2900000	4210000	4170000	1870000	1820000	1845000	4190000	4300000	4080000	1655000	1350000	1960000	C16614
264	pmc0281	400.2	136.1	2.05	399.2	[M+H]+	Adenosine O-ribose	Nucleotide and its derivates	2560000	6130000	5620000	4890000	5690000	5290000	4330000	6180000	2480000	6870000	7040000	6700000	-
265	pmc0304	384.1	252.2	2.19	383.1	[M+H]+	Succinyladenosine	Nucleotide and its derivates	3180000	7060000	6690000	10100000	9530000	9815000	5835000	9100000	2570000	10115000	9430000	10800000	-
266	pmc0682	133.1	105	4.16	132.1	[M+H]+	4-Aminoindole	Indole derivatives	493000	378000	400000	172000	178000	175000	153500	166000	141000	320500	427000	214000	-
267	pmc0960	544.4	544.4	8.89	543.4	[M+H]+	LysoPC 20:4	Lipids_Glycerophospholipids	423000	363000	311000	116000	163000	139500	107650	96300	119000	144000	161000	127000	-
268	pmc1990	299.1	74.8	6.74	300.1	[M-H]-	4'-Hydroxy-5,7-dimethoxyflavanone	Flavanone	2010000	2860000	3050000	167000	431000	299000	165000	173000	157000	533000	247000	819000	-
269	pmd0017	203	112	0.6	202	[M+H]+	Spermine	Phenolamides	39400000	35600000	35300000	24600000	24700000	24650000	26100000	26000000	26200000	28350000	29000000	27700000	C00750
270	pmd0023	266	134.2	1.88	267	[M-H]-	Adenosine	Nucleotide and its derivates	836000	1000000	1030000	692000	489000	590500	1825000	1670000	1980000	352000	220000	484000	C00212
271	pmd0130	468.3	450.5	7.5	467.3	[M+H]+	LysoPC 14:0 (2n isomer)	Lipids_Glycerophospholipids	1200000	1070000	902000	635000	506000	570500	1265000	1070000	1460000	487500	391000	584000	-
272	pmd0132	496.3	478.3	8.57	495.3	[M+H]+	LysoPC 16:0 (2n isomer)	Lipids_Glycerophospholipids	1190000	996000	814000	1320000	712000	1016000	3180000	2290000	4070000	907500	695000	1120000	-
273	pmd0136	524.4	507.4	9.69	523.4	[M+H]+	LysoPC 18:0	Lipids_Glycerophospholipids	195000	156000	130000	444000	304000	374000	787500	576000	999000	512500	416000	609000	-
274	pmd0144	550.4	245.1	9.81	549.4	[M+H]+	LysoPC 20:1 (2n isomer)	Lipids_Glycerophospholipids	30800	27300	24400	31900	32200	32050	37550	34800	40300	30000	28200	31800	-
275	pmd0145	550.4	245.1	9.9	549.4	[M+H]+	LysoPC 20:1	Lipids_Glycerophospholipids	29500	28400	31200	27800	29800	28800	36950	38200	35700	29850	27000	32700	-
276	pmd0158	424.2	285.8	7.37	425.2	[M-H]-	LysoPE 14:0 (2n isomer)	Lipids_Glycerophospholipids	55700	59300	59200	45800	38800	42300	103000	96000	110000	44250	38300	50200	-
277	pmd0160	452.3	255.3	8.55	453.3	[M-H]-	LysoPE 16:0 (2n isomer)	Lipids_Glycerophospholipids	6040000	5520000	5570000	15000000	9500000	12250000	30100000	27800000	32400000	10895000	9290000	12500000	-
278	pme0002	611.2	303.1	4.04	610.19	[M+H]+	Hesperetin 7-O-neohesperidoside (Neohesperidin)	Flavanone	7560000	9590000	10300000	6150000	5680000	5915000	2700000	3760000	1640000	4350000	5400000	3300000	C09806
279	pme0004	190.1	84	0.83	189.111	[M+H]+	L-Homocitrulline	Amino acids	34200	38500	34500	6380	10600	8490	6204.5	12400	9	11250	11800	10700	C02427
280	pme0005	121	121	1.42	120.044	[M+H]+	Purine	Nucleotide and its derivates	269000	449000	379000	342000	149000	245500	187500	268000	107000	679500	512000	847000	C15587
281	pme0006	116.1	70	0.79	115.063	[M+H]+	L-Proline	Amino acids	16700000	26300000	27500000	815000	696000	755500	3530000	5480000	1580000	422000	439000	405000	C00148
282	pme0007	174.1	131.1	0.72	175.096	[M-H]-	L-Citrulline	Amino acids	11300	14800	16200	6990	6820	6905	14100	13500	14700	10030	12700	7360	C00327
283	pme0010	106	59.9	0.74	105.043	[M+H]+	L-Serine	Amino acids	124000	157000	149000	118000	108000	113000	96050	105000	87100	177000	190000	164000	C00065
284	pme0012	134.1	74	0.74	133.037	[M+H]+	L-Aspartic acid	Amino acids	506000	753000	786000	317000	423000	370000	253000	287000	219000	424500	394000	455000	C00049
285	pme0014	148.1	83.9	0.83	147.053	[M+H]+	L-Glutamic acid	Amino acids	458000	524000	524000	610000	548000	579000	477000	578000	376000	706000	604000	808000	C00025
286	pme0016	241	119.9	0.77	240.024	[M+H]+	L-(-)-Cystine	Amino acids	39300	49300	68700	11500	5520	8510	4429.5	8850	9	20290	32600	7980	C00491
287	pme0018	130.1	130.1	1.24	131.095	[M-H]-	L-Leucine	Amino acids	73100	88600	82600	54500	76700	65600	108550	89100	128000	61950	47400	76500	C00123
288	pme0020	164.1	147.1	1.97	165.079	[M-H]-	L-Phenylalanine	Amino acids	11200000	12300000	13200000	5100000	5100000	5100000	16150000	12700000	19600000	5880000	4580000	7180000	C00079
289	pme0022	118	100.9	0.74	119.058	[M-H]-	L-Threonine	Amino acids	101000	111000	77500	72700	118000	95350	93500	82000	105000	105850	112000	99700	C00188
290	pme0026	147	83.2	0.68	146.106	[M+H]+	L-(+)-Lysine	Amino acids	817000	1060000	989000	739000	734000	736500	1080000	1060000	1100000	746000	680000	812000	C00047
291	pme0030	182.1	136.1	1.13	181.074	[M+H]+	L-(-)-Tyrosine	Amino acids	1670000	2380000	2230000	937000	989000	963000	1185000	1350000	1020000	1320000	1380000	1260000	C00082
292	pme0031	127	110	1.56	126.043	[M+H]+	Thymine	Nucleotide and its derivates	81500	101000	118000	66700	56800	61750	22050	33500	10600	66350	62300	70400	C00178
293	pme0033	137	110	1.13	136.038	[M+H]+	Hypoxanthine	Nucleotide and its derivates	429000	563000	573000	295000	324000	309500	473500	473000	474000	205500	149000	262000	C00262
294	pme0037	156.1	110	0.68	155.07	[M+H]+	L-Histidine	Amino acids	240000	275000	302000	242000	397000	319500	469000	401000	537000	266000	272000	260000	C00135
295	pme0038	112	95	0.75	111.043	[M+H]+	Cytosine	Nucleotide and its derivates	962000	1430000	1230000	808000	843000	825500	731500	891000	572000	1002000	964000	1040000	C00380
296	pme0039	118.1	71.8	0.84	117.079	[M+H]+	L-Valine	Amino acids	24900000	36300000	33200000	1520000	1650000	1585000	1560000	2100000	1020000	3425000	3890000	2960000	C00183
297	pme0040	136.1	136.1	1.12	135.054	[M+H]+	Adenine	Nucleotide and its derivates	481000	563000	511000	353000	274000	313500	575000	541000	609000	207000	153000	261000	C00147
298	pme0042	173.1	131.1	0.71	174.112	[M-H]-	L-(+)-Arginine	Amino acids	73200	92200	111000	77000	82400	79700	164500	149000	180000	59000	56500	61500	C00062
299	pme0049	110	64.9	0.76	109.02	[M+H]+	2-Aminoethanesulfinic acid	Organic acids	333000	397000	345000	313000	255000	284000	251500	298000	205000	316000	297000	335000	C00519
300	pme0050	203	116.1	2.47	204.09	[M-H]-	L-Tryptophan	Amino acids	26800000	26400000	26600000	11200000	15200000	13200000	48600000	43300000	53900000	15050000	16800000	13300000	C00078
301	pme0056	145.1	101	2.63	146.058	[M-H]-	2,3-dimethylsuccinic acid	Amino acid derivatives	560000	546000	535000	406000	530000	468000	447000	455000	439000	442500	480000	405000	-
302	pme0057	136	89.9	0.81	135.035	[M+H]+	DL-homocysteine	Amino acids	296000	475000	455000	611000	589000	600000	334000	420000	248000	818500	597000	1040000	C00155
303	pme0066	116.1	73.9	0.69	117.054	[M-H]-	Guanidineacetic acid	Amino acid derivatives	31000	44000	41300	3790	8190	5990	11170	13400	8940	8440	10800	6080	C00581
304	pme0075	188.1	102	1.16	189.064	[M-H]-	N-Acetyl-L-glutamic acid	Amino acid derivatives	230000	376000	383000	50400	57700	54050	108100	126000	90200	83700	107000	60400	C00624
305	pme0085	359.3	161	4.15	360.3	[M-H]-	Rosmarinic acid	Organic acids	26800	29400	23400	11300	14100	12700	13210	4920	21500	10495	12000	8990	C01850
306	pme0088	285	133.1	5.04	286	[M-H]-	Luteolin	Flavone	2260000	3200000	3280000	533000	558000	545500	761000	777000	745000	2.42e+06	4840000	9	C01514
307	pme0108	126.1	126.1	1.13	125.059	[M+H]+	5-Methylcytosine	Nucleotide and its derivates	60100	76300	56400	843000	1040000	941500	730500	904000	557000	682500	155000	1210000	C02376
308	pme0109	212.2	166.1	1.22	211.084	[M+H]+	(-)-3-(3,4-Dihydroxyphenyl)-2-methylalanine	Amino acid derivatives	148000	194000	206000	106000	79500	92750	81450	112000	50900	104000	97000	111000	C07194
309	pme0113	251.3	84	1.12	250.062	[M+H]+	γ-Glu-Cys	Amino acid derivatives	100000	125000	167000	62600	58200	60400	62750	81000	44500	73400	84700	62100	C00669
310	pme0116	227.2	110	0.68	226.107	[M+H]+	L-Carnosine	Amino acid derivatives	5030	10500	7610	25200	17500	21350	12400	12600	12200	23450	27300	19600	C00386
311	pme0118	110.1	65.9	2.88	111.032	[M-H]-	Pyrrole-2-carboxylic acid	Amino acid derivatives	21500	26100	25300	11800	13400	12600	30100	25900	34300	11765	9730	13800	C05942
312	pme0120	118.2	101	0.8	117.079	[M+H]+	5-Aminovaleric acid	Amino acid derivatives	19600	34200	48800	14600	23400	19000	12175	20200	4150	25450	26900	24000	C00431
313	pme0121	187.2	145.1	1.05	188.116	[M-H]-	N6-Acetyl-L-lysine	Amino acid derivatives	26800	19600	25700	9280	16400	12840	14050	15500	12600	23050	27800	18300	C02727
314	pme0124	173.2	116.1	0.79	172.085	[M+H]+	Glycyl-L-proline	Amino acid derivatives	43400	71200	67200	116000	107000	111500	82450	88000	76900	111150	123000	99300	-
315	pme0128	159.2	88	0.75	160.085	[M-H]-	D-Alanyl-D-Alanine	Amino acid derivatives	11900	20100	17000	2560	9860	6210	11800	8800	14800	4110	4530	3690	C00993
316	pme0132	279.3	147.1	2.44	280.106	[M-H]-	Asp-phe	Amino acid derivatives	218000	223000	224000	107000	79100	93050	313000	188000	438000	56900	38900	74900	-
317	pme0137	187.2	127.1	1.17	188.08	[M-H]-	Nα-Acetyl-L-glutamine	Amino acid derivatives	72100	87500	81400	28700	30100	29400	23750	27700	19800	49700	56300	43100	-
318	pme0163	335.1	122.8	0.79	334.057	[M+H]+	β-Nicotinamide mononucleotide	Nucleotide and its derivates	45300	71100	63300	6220	12900	9560	14410	19800	9020	16280	9960	22600	C00455
319	pme0166	167.1	110	1.98	166.049	[M+H]+	1-Methylxanthine	Nucleotide and its derivates	21500	30800	26900	18400	24500	21450	14855	20100	9610	42300	36300	48300	C16358
320	pme0170	217.1	158.1	1.12	216.122	[M+H]+	Nα-Acetyl-L-arginine	Amino acid derivatives	77700	126000	130000	72300	112000	92150	68300	89300	47300	67050	65200	68900	-
321	pme0173	130.1	73.8	1.28	131.058	[M-H]-	N-Propionylglycine	Amino acid derivatives	45800	55800	54700	21600	28300	24950	16100	21600	10600	31350	23300	39400	-
322	pme0177	265.1	130.1	3.15	264.111	[M+H]+	Phenylacetyl-L-glutamine	Amino acid derivatives	28500	40300	29900	10100	9020	9560	14450	16600	12300	15510	21400	9620	C04148
323	pme0181	170.1	124.1	0.72	169.085	[M+H]+	1-Methylhistidine	Amino acid derivatives	51000	70100	56500	314000	101000	207500	152000	142000	162000	215000	230000	200000	C01152
324	pme0186	298.1	208.1	1.48	299.087	[M-H]-	8-Hydroxyguanosine	Nucleotide and its derivates	23500	40400	45700	14600	22400	18500	50450	30000	70900	21400	14500	28300	-
325	pme0190	187.1	130.1	1.93	188.116	[M-H]-	N-Glycyl-L-leucine	Amino acid derivatives	481000	493000	476000	117000	88300	102650	395000	243000	547000	81950	41900	122000	C02155
326	pme0193	147.1	83.7	0.68	146.069	[M+H]+	L-Glutamine	Amino acids	842000	1150000	1160000	773000	797000	785000	1155000	1160000	1150000	843000	749000	937000	C00064
327	pme0195	120	80	0.78	121.02	[M-H]-	L-Cysteine	Amino acids	2070000	2220000	2240000	1460000	1860000	1660000	4240000	4370000	4110000	867000	880000	854000	C00097
328	pme0200	287	287	5.69	286.048	[M+H]+	Kaempferol	Flavonol	215000	208000	139000	499000	458000	478500	594500	377000	812000	538000	457000	619000	C05903
329	pme0202	611.2	303	3.56	610.153	[M+H]+	Quercetin 3-O-rutinoside (Rutin)	Flavonol	12600000	14400000	14800000	7130000	7810000	7470000	3690000	5240000	2140000	5285000	6660000	3910000	C05625
330	pme0205	289.1	125	2.99	290.079	[M-H]-	Catechin	Catechin derivatives	23100	31400	25800	42800	18300	30550	16800	12800	20800	26600	15000	38200	C06562
331	pme0226	131.1	71.8	0.73	132.054	[M-H]-	L-Asparagine	Amino acids	24000	33900	32700	20900	24800	22850	25350	28100	22600	27050	34400	19700	C00152
332	pme0233	188	144.1	2.71	189.043	[M-H]-	Kynurenic acid	Organic acids	5930000	5780000	5730000	5100000	5090000	5095000	5130000	4800000	5460000	6130000	5980000	6280000	C01717
333	pme0237	183.1	137.1	4.63	182.058	[M+H]+	Ethyl 3,4-Dihydroxybenzoate (Ethyl protocatechuate)	Organic acids	94200	72100	76600	33500	34000	33750	22550	27100	18000	62650	77600	47700	-
334	pme0238	113	94.9	2.24	112.016	[M+H]+	2–furanoic acid	Organic acids	166000	239000	218000	119000	55000	87000	51800	84300	19300	217500	301000	134000	-
335	pme0240	121	77	4.53	122.037	[M-H]-	Benzoic acid	Benzoic acid derivatives	416000	812000	866000	113000	302000	207500	179000	232000	126000	250000	178000	322000	C00180
336	pme0243	131	86.9	1.9	132.042	[M-H]-	Glutaric acid	Organic acids	2660000	2940000	2760000	1040000	1280000	1160000	1900000	1580000	2220000	881000	950000	812000	C00489
337	pme0245	145.1	80.9	2.63	146.058	[M-H]-	Adipic acid	Organic acids	494000	545000	576000	417000	541000	479000	495000	504000	486000	477500	517000	438000	C06104
338	pme0250	187.1	125.1	4.43	188.105	[M-H]-	Azelaic Acid	Organic acids	868000	926000	1040000	675000	906000	790500	649000	676000	622000	905000	954000	856000	C08261
339	pme0252	172.1	130	3.41	173.105	[M-H]-	N-Acetyl-l-leucine	Amino acid derivatives	536000	557000	582000	35100	36400	35750	32250	36800	27700	113600	184000	43200	C02710
340	pme0255	242.1	80.9	1.19	243.086	[M-H]-	Cytidine	Nucleotide and its derivates	23600	47100	40100	34400	24500	29450	75150	50800	99500	12530	7760	17300	C00475
341	pme0256	151	108	1.17	152.033	[M-H]-	Xanthine	Nucleotide and its derivates	97500	123000	136000	161000	143000	152000	198500	212000	185000	101450	86900	116000	C00385
342	pme0257	111	111	1	112.027	[M-H]-	Uracil	Nucleotide and its derivates	137000	161000	177000	44100	66700	55400	80650	76400	84900	86550	96700	76400	C00106
343	pme0264	243.1	127.1	2.08	242.09	[M+H]+	Thymidine	Nucleotide and its derivates	374000	572000	521000	97300	143000	120150	90350	124000	56700	84100	84600	83600	C00214
344	pme0267	131	86.9	2.08	132.042	[M-H]-	2-Methylsuccinic acid	Organic acids	4290000	4740000	4890000	4120000	7710000	5915000	5395000	5150000	5640000	4645000	4560000	4730000	-
345	pme0269	229.2	167.2	6.12	230.152	[M-H]-	Dodecanedioic aicd	Organic acids	4840	5290	6350	2760	3940	3350	4110	2980	5240	2605	2550	2660	C02678
346	pme0270	117	98.9	1.26	116.011	[M+H]+	Maleic acid	Organic acids	306000	309000	344000	117000	114000	115500	87350	127000	47700	87650	91700	83600	C01384
347	pme0274	132.1	76.9	1	131.095	[M+H]+	6-Aminocaproic acid	Organic acids	36300000	58900000	57500000	25200000	30500000	27850000	28100000	36700000	19500000	38400000	42400000	34400000	C02378
348	pme0275	115	97.9	1.97	116.047	[M-H]-	4-Oxopentanoate	Organic acids	10900	9230	14000	7260	8500	7880	8485	7320	9650	8615	6330	10900	-
349	pme0279	189.1	128.1	0.77	190.095	[M-H]-	2,6-Diaminooimelic acid	Amino acid derivatives	16600	21400	21600	13300	23400	18350	26750	32300	21200	19750	17600	21900	C00666
350	pme0281	165	121.1	3	166.027	[M-H]-	Terephthalic acid	Organic acids	14800000	16000000	15700000	16000000	16600000	16300000	16750000	16000000	17500000	15950000	15100000	16800000	C06337
351	pme0282	165	76.9	2.98	166.027	[M-H]-	Phthalic acid	Organic acids	1740000	1800000	1870000	1780000	1920000	1850000	1860000	1830000	1890000	1835000	1720000	1950000	C01606
352	pme0284	144.1	102	0.95	145.085	[M-H]-	4-Guanidinobutyric acid	Organic acids	9300	11200	13700	7770	9000	8385	14900	14600	15200	7880	9870	5890	C01035
353	pme0289	151.1	78.8	5.92	150.068	[M+H]+	4-Ethylbenzoic acid	Organic acids	46200	28800	31700	13500	28800	21150	8780	9260	8300	13500	10600	16400	-
354	pme0291	160.1	114.1	3.03	159.126	[M+H]+	Dl-2-Aminooctanoic acid	Organic acids	87000	83000	99800	33000	7320	20160	14725	23500	5950	34600	46500	22700	-
355	pme0300	149.1	103	5.22	148.052	[M+H]+	Cinnamic acid	Hydroxycinnamoyl derivatives	39500	44300	37900	14000	20100	17050	23300	19600	27000	20700	22300	19100	C00423
356	pme0303	179	135.1	3.16	180.042	[M-H]-	Caffeic acid	Hydroxycinnamoyl derivatives	335000	350000	440000	21700	14500	18100	25200	25000	25400	44300	67900	20700	C01197
357	pme0306	195.1	149.1	4.01	194.058	[M+H]+	Ferulic acid	Hydroxycinnamoyl derivatives	1240000	1090000	975000	192000	132000	162000	230500	197000	264000	123400	151000	95800	C01494
358	pme0309	183	124.1	3.11	184.037	[M-H]-	Methyl gallate	Benzoic acid derivatives	30700	31300	25200	16500	20800	18650	25050	25500	24600	16550	14500	18600	-
359	pme0321	431.1	285.1	4.72	432.106	[M-H]-	Kaempferol 7-O-rhamnoside	Flavonol	5260	4830	5910	15500	14800	15150	8550	11300	5800	17750	17500	18000	-
360	pme0324	255.1	69.7	6.73	254.058	[M+H]+	Chrysin	Flavone	54500	48000	51000	69500	55200	62350	67600	41300	93900	33600	29100	38100	C10028
361	pme0333	579.2	271.1	4.02	578.164	[M+H]+	Apigenin 7-O-neohesperidoside (Rhoifolin)	Flavone	400000	388000	369000	437000	265000	351000	294000	305000	283000	366500	298000	435000	C12627
362	pme0359	433.1	313.1	3.75	432.106	[M+H]+	Apigenin 5-O-glucoside	Flavone	1630000	1740000	1510000	2650000	2550000	2600000	2605000	2700000	2510000	3570000	3560000	3580000	-
363	pme0361	435.1	303	3.96	434.085	[M+H]+	Quercetin 3-alpha-L-arabinofuranoside (Avicularin)	Flavonol	353000	330000	306000	255000	425000	340000	198500	215000	182000	196000	248000	144000	-
364	pme0364	301.1	286.1	5.73	300.063	[M+H]+	Chrysoeriol	Flavone	2530000	2460000	2140000	5160000	3990000	4575000	3070000	2280000	3860000	2820000	2270000	3370000	C04293
365	pme0368	579.2	271.1	3.96	578.164	[M+H]+	Apigenin 7-rutinoside (Isorhoifolin)	Flavone	362000	324000	394000	476000	355000	415500	146440	1880	291000	395000	324000	466000	-
366	pme0370	595.2	287.1	3.83	594.159	[M+H]+	Kaempferol 3-O-rutinoside (Nicotiflorin)	Flavonol	2700000	2600000	2500000	1560000	1370000	1465000	810000	907000	713000	907000	926000	888000	-
367	pme0371	433.1	122.9	4.21	434.121	[M-H]-	Naringenin 7-O-glucoside (Prunin)	Flavanone	18400	25700	24300	16400	14300	15350	9205	8510	9900	14850	13300	16400	C09099
368	pme0376	271.1	151	5.54	272.068	[M-H]-	Naringenin	Flavanone	122000	157000	173000	51200	49400	50300	94650	72300	117000	34050	29100	39000	C00509
369	pme0379	271.1	215.1	5.62	270.053	[M+H]+	Apigenin	Flavone	2520000	1910000	1770000	2100000	1490000	1795000	1450000	1060000	1840000	1222500	825000	1620000	C01477
370	pme0387	181.1	137.1	3.12	182.058	[M-H]-	Homovanillic acid	Hydroxycinnamoyl derivatives	59200	70500	60100	49600	54800	52200	53000	53900	52100	53150	52700	53600	C05582
371	pme0391	177	121	4.58	176.047	[M+H]+	4-Methylumbelliferone	Coumarins	305000	213000	198000	51000	81000	66000	55400	54100	56700	100900	135000	66800	C03081
372	pme0397	173.1	92.9	0.94	174.053	[M-H]-	Shikimic acid	Organic acids	37800	42500	41300	18800	33100	25950	33850	34900	32800	63350	49200	77500	C00493
373	pme0399	355.1	355.1	2.8	354.095	[M+H]+	Chlorogenic acid (3-O-Caffeoylquinic acid)	Quinate and its derivatives	245000	260000	196000	167000	40600	103800	99004.5	198000	9	227500	246000	209000	C00852
374	pme0408	197.1	122.9	3.38	198.053	[M-H]-	Syringic acid	Hydroxycinnamoyl derivatives	86800	94500	103000	6840	6010	6425	9685	7070	12300	5730	5930	5530	C10833
375	pme0414	153	125.1	3.96	152.047	[M+H]+	Vanillin	Benzoic acid derivatives	1000000	990000	1080000	267000	236000	251500	206500	233000	180000	264000	295000	233000	C00755
376	pme0419	167.1	149.1	3.57	166.063	[M+H]+	3-(4-Hydroxyphenyl)propionic acid	Hydroxycinnamoyl derivatives	124000	108000	114000	125000	100000	112500	69800	93700	45900	113300	134000	92600	C01744
377	pme0422	193.1	134.1	4.03	194.058	[M-H]-	3-Hydroxy-4-methoxycinnamic acid	Hydroxycinnamoyl derivatives	2270000	2630000	2930000	615000	746000	680500	1091500	873000	1310000	419500	386000	453000	-
378	pme0424	133.1	115	5.83	132.058	[M+H]+	trans-cinnamaldehyde	Hydroxycinnamoyl derivatives	78500	78400	57100	29700	73500	51600	8925	7650	10200	16950	23300	10600	C00903
379	pme0442	303	149.3	2.9	303.24	Protonated	Delphinidin	Anthocyanins	124000	162000	169000	339000	227000	283000	228500	341000	116000	431500	523000	340000	C05908
380	pme0443	493	331.7	2.87	493	Protonated	Malvidin 3-O-galactoside	Anthocyanins	59200	77100	56800	47400	98100	72750	44950	67100	22800	56600	49800	63400	-
381	pme0450	289	78.8	3.18	290.3	[M-H]-	L-Epicatechin	Catechin derivatives	73800	58300	58400	48600	74900	61750	69500	74300	64700	86050	83800	88300	C09727
382	pme0463	175	158.1	1.13	174.1	[M+H]+	L-Theanine	Amino acids	39700	63500	62400	57300	56000	56650	66300	94400	38200	101650	107000	96300	C01047
383	pme0486	117	100	1.32	118.027	[M-H]-	Methylmalonic acid	Organic acids	9480000	9890000	9620000	7540000	7740000	7640000	13000000	12200000	13800000	3525000	3520000	3530000	C02170
384	pme0489	137	108	2	136	[M+H]+	N-Methylnicotinamide	Nicotinic acid derivatives	69700	97400	81200	80000	76400	78200	56050	81300	30800	68150	71500	64800	-
385	pme0491	138	94	1.42	139	[M-H]-	6-hydroxynicotinic acid	Nicotinic acid derivatives	27200	26000	35200	13500	19200	16350	15900	21200	10600	20000	19800	20200	C01020
386	pme0496	122	77.9	1.14	123	[M-H]-	Nicotinic acid	Nicotinic acid derivatives	180000	237000	198000	124000	118000	121000	233000	183000	283000	87800	74600	101000	C00253
387	pme0513	151	70.8	0.77	152.069	[M-H]-	Xylitol	Alcohols and polyols	59300	73100	68900	267000	336000	301500	423000	424000	422000	235500	202000	269000	C00379
388	pme0516	179.2	87	0.74	180.063	[M-H]-	Inositol	Others	140000	176000	199000	144000	176000	160000	132500	162000	103000	178000	163000	193000	C00137
389	pme0519	341	58.8	0.78	342.116	[M-H]-	D-(+)-Sucrose	Carbohydrates	4130000	4270000	4360000	39300000	16800000	28050000	5970000	7260000	4680000	26150000	22600000	29700000	-
390	pme0534	195.2	75.1	0.7	196.058	[M-H]-	Gluconic acid	Carbohydrates	107000	149000	137000	110000	141000	125500	131500	138000	125000	150500	156000	145000	C00257
391	pme0543	160.1	116	4.32	161.048	[M-H]-	Indole-5-carboxylic acid	Indole derivatives	13600	15900	20800	10800	14200	12500	13550	14500	12600	11300	11700	10900	-
392	pme1002	138.1	103	1.2	137.084	[M+H]+	L-Tyramine	Amino acids	2040000	3540000	3510000	1960000	849000	1404500	1366000	2050000	682000	4455000	3520000	5390000	C00483
393	pme1008	216	170.1	1.92	215.035	[M+H]+	3-Chloro-L-tyrosine	Amino acid derivatives	157000	235000	245000	117000	105000	111000	94350	122000	66700	103000	100000	106000	-
394	pme1014	445.3	281	10.71	444.303	[M+H]+	Menaquinone (K2)	Vitamins	3760000	6410000	8730000	231000	971000	601000	631000	555000	707000	1048000	316000	1780000	C00828
395	pme1021	177.1	70.8	0.78	178.048	[M-H]-	D-(+)-Glucono-1,5-lactone	Carbohydrates	15500	17800	21100	15000	24600	19800	28800	35600	22000	17400	18100	16700	C00198
396	pme1055	207.1	144.1	1.95	208.085	[M-H]-	L-Kynurenine	Amino acid derivatives	88800	97800	93200	50200	59300	54750	93850	88300	99400	69350	67800	70900	C00328
397	pme1063	243.1	110	1.19	244.07	[M-H]-	Uridine	Nucleotide and its derivates	1270000	1620000	1950000	1130000	804000	967000	2465000	1580000	3350000	524500	372000	677000	C00299
398	pme1086	306	143	1.14	307.084	[M-H]-	Glutathione reduced form	Amino acid derivatives	373000	555000	602000	395000	238000	316500	226000	267000	185000	838000	996000	680000	C00051
399	pme1104	130.1	130.1	1.23	131.095	[M-H]-	L-Isoleucine	Amino acids	26100	36000	36800	24100	37200	30650	51400	38700	64100	31150	25300	37000	C00407
400	pme1107	150	132.9	1.4	151.049	[M-H]-	Guanine	Nucleotide and its derivates	663000	871000	905000	861000	514000	687500	1580000	1100000	2060000	386000	197000	575000	C00242
401	pme1115	267.1	135.1	0.8	268.081	[M-H]-	Inosine	Nucleotide and its derivates	18300	19000	13900	19200	20500	19850	19700	19200	20200	20750	17800	23700	C00294
402	pme1175	282.1	150.1	1.47	283.092	[M-H]-	Guanosine	Nucleotide and its derivates	4550000	5940000	6750000	4370000	2260000	3315000	10435000	6970000	13900000	1345000	1030000	1660000	C00387
403	pme1184	268.1	151.7	1.68	267.097	[M+H]+	Deoxyguanosine	Nucleotide and its derivates	139000	187000	219000	157000	134000	145500	204500	257000	152000	132250	96500	168000	C00330
404	pme1187	257.1	125.1	1.83	258.085	[M-H]-	5-Methyluridine	Nucleotide and its derivates	18600	30200	30800	12000	6540	9270	17250	12900	21600	9040	8410	9670	-
405	pme1194	228	112	1.13	227.091	[M+H]+	Deoxycytidine	Nucleotide and its derivates	50900	74300	68100	37500	29300	33400	47000	61700	32300	41800	29600	54000	C00881
406	pme1201	273.1	167.1	5.52	274.084	[M-H]-	Phloretin	Flavanone	66600	84300	85200	26900	22500	24700	40150	28700	51600	15000	14900	15100	C00774
407	pme1210	150	72.8	1.18	149.051	[M+H]+	L-Methionine	Amino acids	2690000	3560000	3240000	1530000	1120000	1325000	1590000	1960000	1220000	1475000	1550000	1400000	C00073
408	pme1218	124	77.8	1.21	123.032	[M+H]+	2-Picolinic acid	Organic acids	481000	718000	723000	244000	195000	219500	314000	383000	245000	191000	167000	215000	C10164
409	pme1225	219.1	144.1	1.47	220.085	[M-H]-	5-Hydroxy-L-tryptophan	Amino acid derivatives	81500	98900	95900	92200	97700	94950	133000	132000	134000	137500	126000	149000	C00643
410	pme1239	320.4	128.1	1.24	321.1	[M-H]-	S-(methyl)glutathione	Amino acid derivatives	16100	13800	17500	5670	8600	7135	6315	6840	5790	15050	17400	12700	C11347
411	pme1266	167.1	124	1.86	166.049	[M+H]+	3-Methylxanthine	Nucleotide and its derivates	300000	398000	343000	293000	302000	297500	206500	261000	152000	504500	501000	508000	C16357
412	pme1281	246	78.9	2.16	247.025	[M-H]-	Pyridoxal 5'-phosphate	Vitamins	27300	22800	8920	216000	114000	165000	113000	106000	120000	106500	60000	153000	C00018
413	pme1283	383	134	1.29	384.122	[M-H]-	S-(5'-Adenosy)-L-homocysteine	Amino acid derivatives	58100	101000	128000	386000	286000	336000	196000	207000	185000	185000	173000	197000	C00021
414	pme1292	167.1	122.1	2.26	168.042	[M-H]-	Homogentisic acid	Organic acids	302000	337000	356000	481000	394000	437500	659000	657000	661000	435500	448000	423000	C00544
415	pme1294	283	151.1	1.77	284.076	[M-H]-	Xanthosine	Nucleotide and its derivates	317000	428000	458000	464000	824000	644000	718000	807000	629000	251500	226000	277000	C01762
416	pme1299	183	137.1	1.4	184.037	[M-H]-	Dl-3,4-Dihydroxymandelic acid	Others	358000	464000	468000	44600	73900	59250	130000	144000	116000	126150	162000	90300	C05580
417	pme1303	248	78.9	1.24	249.04	[M-H]-	Pyridoxine 5'-phosphate	Vitamins	11200	12900	12800	10900	5160	8030	13050	10000	16100	9580	6360	12800	C00627
418	pme1310	235.1	130.1	2.05	236.08	[M-H]-	N'-Formylkynurenine	Amino acid derivatives	15400	16100	15400	6510	11700	9105	22950	20700	25200	8380	8930	7830	C02700
419	pme1363	662.1	540.1	1.13	663.109	[M-H]-	Nicotinic acid adenine dinucleotide	Nucleotide and its derivates	487000	706000	650000	3210000	3040000	3125000	1145000	1460000	830000	3230000	2640000	3820000	C00003
420	pme1368	128	126	1.15	129.079	[M-H]-	L-Pipecolic acid	Amino acid derivatives	7010	11100	14300	1850	4720	3285	2750	2620	2880	4130	4700	3560	C00408
421	pme1377	280.1	148.1	2.31	281.112	[M-H]-	1-Methyladenosine	Nucleotide and its derivates	80600	82100	88000	54300	119000	86650	65400	64200	66600	49400	49300	49500	C02494
422	pme1383	170.1	134.1	1.11	169.074	[M+H]+	Pyridoxine	Vitamins	1440000	2000000	1950000	1330000	1890000	1610000	2240000	2500000	1980000	1515000	1290000	1740000	C00314
423	pme1397	271	215.1	3.75	271.24	Protonated	Pelargonidin	Anthocyanins	31500	22100	20000	20100	22100	21100	16500	16000	17000	25800	41300	10300	C05904
424	pme1398	465.1	303.1	2.38	465.1	Protonated	Delphinidin 3-O-glucoside (Mirtillin)	Anthocyanins	2540000	6140000	5730000	3090000	2590000	2840000	1884000	3110000	658000	5285000	6420000	4150000	C12138
425	pme1417	161.1	144.2	2.72	160.1	[M+H]+	L-Tryptamine	Tryptamine derivatives	669000	836000	936000	116000	199000	157500	133550	234000	33100	64650	90800	38500	C00398
426	pme1419	164	61	1.77	163	[M+H]+	L-Methionine methyl ester	Amino acid derivatives	74800	120000	110000	55200	68500	61850	62700	86600	38800	41104.5	82200	9	-
427	pme1423	151.1	105	5.38	150.068	[M+H]+	Hydrocinnamic acid	Hydroxycinnamoyl derivatives	609000	510000	431000	242000	193000	217500	124500	138000	111000	214500	254000	175000	C05629
428	pme1424	177.1	177.1	4.59	178.063	[M-H]-	Coniferylaldehyde	Hydroxycinnamoyl derivatives	57800	66200	74700	42600	51600	47100	41150	50500	31800	57200	48500	65900	C02666
429	pme1434	371.1	209.2	2.76	372.142	[M-H]-	Syringin	Hydroxycinnamoyl derivatives	76000	67000	76500	58700	72900	65800	71650	82500	60800	65100	77800	52400	C01533
430	pme1439	165	147.1	3.79	164.047	[M+H]+	p-Coumaric acid	Hydroxycinnamoyl derivatives	190000	200000	193000	55000	58300	56650	63100	67700	58500	96600	95700	97500	C00811
431	pme1450	231	144.1	4.61	232.121	[M-H]-	Melatonin	Tryptamine derivatives	11600	12300	16000	15100	19600	17350	17950	21200	14700	22250	26300	18200	C01598
432	pme1458	229.1	135	4.59	228.079	[M+H]+	Resveratrol	Hydroxycinnamoyl derivatives	27300	18000	24100	13500	21200	17350	11950	7300	16600	18700	24900	12500	C03582
433	pme1472	169	111	3.32	168.042	[M+H]+	Vanillic acid	Hydroxycinnamoyl derivatives	150000	134000	129000	61800	60600	61200	83550	64100	103000	68700	56200	81200	C06672
434	pme1473	296	134	2.85	297.09	[M-H]-	5'-Deoxy-5'-(methylthio)adenosine	Nucleotide and its derivates	56700	53000	47000	51600	42200	46900	57050	58800	55300	47450	52100	42800	C00170
435	pme1486	457.2	169.1	3.28	458.085	[M-H]-	Epigallate catechin gallate (EGCG)	Catechin derivatives	37700	29300	34700	4370	6250	5310	7625	7540	7710	17165	30800	3530	C09731
436	pme1496	267.1	252.1	6.27	268.074	[M-H]-	Formononetin (4'-O-methyldaidzein)	Isoflavone	6580	8390	8050	5090	5250	5170	6450	7370	5530	5070	5400	4740	C00858
437	pme1500	313.1	283.1	7.2	314.079	[M-H]-	Kumatakenin	Flavonol	17400	16400	17000	26200	24400	25300	17300	17600	17000	15900	16600	15200	-
438	pme1514	305	125	2.53	306	[M-H]-	Epigallocatechin (EGC)	Catechin derivatives	23600	25800	25400	21000	107000	64000	11260	9920	12600	12050	10600	13500	C12136
439	pme1518	403.1	373.1	7.02	402.132	[M+H]+	Nobiletin	Flavone	248000	218000	196000	22800	25300	24050	18400	15400	21400	96500	112000	81000	C10112
440	pme1524	305.1	153	4.08	304.058	[M+H]+	Dihydroquercetin (Taxifolin)	Flavonol	94600	65300	64300	75600	113000	94300	60600	51100	70100	83700	105000	62400	C01617
441	pme1535	305	125	2.44	306.074	[M-H]-	(+)-Gallocatechin (GC)	Catechin derivatives	13700	17200	16900	14000	7750	10875	18550	18200	18900	15100	15900	14300	C12127
442	pme1539	623.2	314	3.75	624.169	[M-H]-	Isorhamnetin 3-O-neohesperidoside	Flavonol	368000	373000	399000	278000	310000	294000	250500	288000	213000	222000	266000	178000	-
443	pme1541	283.1	268	6.98	284.069	[M-H]-	Acacetin	Flavone	45400	54100	50700	60000	57400	58700	34050	31000	37100	45150	50200	40100	C01470
444	pme1547	445.1	269	4.33	446.085	[M-H]-	Baicalein-7-O-glucuronide (Baicalin)	Flavone	62400000	71000000	69400000	107000000	120000000	113500000	109000000	111000000	107000000	107750000	98500000	117000000	C10025
445	pme1550	373.1	373.1	7.5	372.121	[M+H]+	Tangeretin	Flavone	225000	165000	157000	9	8530	4269.5	9	9	9	33050	43300	22800	C10190
446	pme1568	285	257.1	5.05	286.048	[M-H]-	Orobol (5,7,3',4'-tetrahydroxyisoflavone)	Isoflavone	84700	182000	156000	85400	127000	106200	105450	97900	113000	77550	81600	73500	C10510
447	pme1583	289.1	153.1	5.03	288.063	[M+H]+	Eriodictyol	Flavanone	1270000	907000	819000	338000	371000	354500	598500	442000	755000	256500	224000	289000	C05631
448	pme1590	317.1	317.2	5.82	316.058	[M+H]+	Isorhamnetin	Flavonol	12200	12900	13300	16300	18500	17400	15150	11300	19000	4079.5	9	8150	C10084
449	pme1598	463.1	301.1	3.81	464.132	[M-H]-	Hesperetin 5-O-glucoside	Flavanone	11200000	12300000	13800000	10400000	17600000	14000000	11650000	12700000	10600000	8420000	8520000	8320000	-
450	pme1601	417.1	270.9	4.84	416.111	[M+H]+	Apigenin 4-O-rhamnoside	Flavone	24600	20900	14500	20600	23400	22000	28800	23800	33800	31800	28200	35400	-
451	pme1606	595.2	287	3.83	594.159	[M+H]+	Kaempferol 3-O-robinobioside (Biorobin)	Flavonol	2410000	2550000	2350000	1450000	1440000	1445000	888000	1080000	696000	928500	979000	878000	-
452	pme1622	447.1	287.1	4.03	448.101	[M-H]-	Kaempferol 3-O-glucoside (Astragalin)	Flavonol	1540000	1500000	1710000	2870000	2720000	2795000	2300000	2330000	2270000	3210000	2400000	4020000	C12249
453	pme1637	179.1	146.1	3.86	180.079	[M-H]-	Coniferyl alcohol	Hydroxycinnamoyl derivatives	11800	16400	20500	25700	16200	20950	19400	23500	15300	16150	14400	17900	C00590
454	pme1640	371.1	267.1	11.63	370.105	[M+H]+	sesamolin	Others	1650000	3430000	3770000	56300	420000	238150	257000	284000	230000	309000	213000	405000	-
455	pme1646	357.1	136.1	5.36	358.142	[M-H]-	Pinoresinol	Hydroxycinnamoyl derivatives	14200	17300	15800	4690	5960	5325	8670	7410	9930	4110	4050	4170	-
456	pme1667	595.2	367.2	3.18	594.159	[M+H]+	Isovitexin 7-O-glucoside (Saponarin)	Others	1840000	3440000	3400000	170000	112000	141000	122250	174000	70500	599000	964000	234000	C08064
457	pme1691	147.1	88	0.77	146.118	[M+H]+	Acetylcholine	Cholines	109000	215000	242000	135000	171000	153000	80050	85200	74900	112100	181000	43200	C08201
458	pme1692	347	78.8	1.18	348.047	[M-H]-	Inosine 5'-monophosphate	Nucleotide and its derivates	6340	11500	10500	16800	20500	18650	8985	11500	6470	11700	12400	11000	C00130
459	pme1695	223.1	149.1	4.01	224.069	[M-H]-	Sinapic acid	Hydroxycinnamoyl derivatives	56300	55300	84700	57400	45200	51300	72250	80400	64100	43050	31500	54600	C00482
460	pme1709	138.1	78	3.69	137.048	[M+H]+	Nicotinic Acid Methyl Ester (Methyl Nicotinate)	Vitamins	24600	13800	22200	13800	9690	11745	5440	6430	4450	9955	12400	7510	-
461	pme1711	117.1	99.9	2.09	118.063	[M-H]-	3-Hydroxy-3-methyl butyric acid	Organic acids	8790000	9010000	9220000	519000	59000000	29759500	491500	495000	488000	711500	606000	817000	-
462	pme1712	275	257.1	0.71	276.132	[M-H]-	L-Saccharopine	Amino acid derivatives	33800	31800	29700	76500	57700	67100	60550	56800	64300	49350	47500	51200	C00449
463	pme1724	137.1	77	6.2	136.052	[M+H]+	Methyl benzoate	Benzoic acid derivatives	62200	77500	67400	33200	68100	50650	16950	11000	22900	19850	22700	17000	C20645
464	pme1730	117	99.8	0.73	118.027	[M-H]-	D-Erythronolactone	Organic acids	264000	239000	270000	467000	708000	587500	1168500	997000	1340000	284000	318000	250000	-
465	pme1738	138.1	95	0.81	137.071	[M+H]+	3-Carbamyl-1-methylpyridinium (1-Methylnicotinamide)	Pyridine derivatives	19000	20100	21000	32400	25300	28850	13650	15700	11600	49550	53900	45200	C02918
466	pme1814	153	108.1	2.57	154.027	[M-H]-	2,5-dihydroxybenzoic acid (Gentisic acid)	Benzoic acid derivatives	3320000	3470000	3580000	4220000	3990000	4105000	4755000	5280000	4230000	2975000	3670000	2280000	C00628
467	pme1816	353	191.1	2.58	354.095	[M-H]-	Neochlorogenic acid (5-O-Caffeoylquinic acid)	Quinate and its derivatives	36200	27000	25100	43800	28800	36300	32050	28000	36100	50250	46000	54500	C17147
468	pme1824	153.1	109.1	2.55	154.027	[M-H]-	Protocatechuic acid	Catechin derivatives	14200000	15800000	16500000	19600000	16700000	18150000	19200000	21000000	17400000	12700000	15200000	10200000	C00230
469	pme1830	117	99.9	1.31	118.027	[M-H]-	Succinic acid	Organic acids	9820000	10400000	10300000	7330000	7700000	7515000	14200000	13500000	14900000	3680000	3770000	3590000	C00042
470	pme1846	179	70.9	0.76	180.063	[M-H]-	D(+)-Glucose	Carbohydrates	263000	294000	303000	412000	635000	523500	871500	886000	857000	301000	317000	285000	C00031
471	pme1851	130.1	88	0.93	131.07	[M-H]-	Creatine	Organic acids	496000	577000	586000	141000	187000	164000	230000	172000	288000	384500	505000	264000	C00300
472	pme1894	183	59.3	0.77	182.079	[M+H]+	D-Sorbitol	Alcohols and polyols	2780000	3300000	3210000	2020000	2240000	2130000	1925000	2100000	1750000	2350000	2430000	2270000	C00794
473	pme1936	114.1	114	0.57	113.059	[M+H]+	Creatinine	Organic acids	308000	327000	356000	393000	414000	403500	361500	396000	327000	515500	528000	503000	C00791
474	pme1944	183.1	111	0.79	182.079	[M+H]+	D-Mannitol	Alcohols and polyols	329000	437000	403000	1420000	686000	1053000	211700	333000	90400	1530000	1420000	1640000	C00392
475	pme1949	375	255.2	3.17	376.138	[M-H]-	Riboflavin	Vitamins	101000	94900	83700	19900	18000	18950	31800	23600	40000	54450	94700	14200	C00255
476	pme1980	175.1	83.1	3.7	174.089	[M+H]+	Suberic acid	Organic acids	231000	206000	242000	30700	38000	34350	23200	24900	21500	21704.5	9	43400	C08278
477	pme1988	90	71.8	0.78	89.048	[M+H]+	L-Alanine	Amino acids	71600	99600	84700	49600	57500	53550	46600	61900	31300	67550	69900	65200	C00041
478	pme2009	149	72.8	1.08	150.016	[M-H]-	L-(+)-Tartaric acid	Organic acids	90700	103000	114000	43300	72900	58100	49850	44400	55300	69550	67300	71800	-
479	pme2019	149	58.9	0.77	150.053	[M-H]-	DL-Arabinose	Carbohydrates	462000	549000	549000	416000	538000	477000	755000	738000	772000	420500	433000	408000	-
480	pme2033	133	70.8	0.97	134.022	[M-H]-	L(-)-Malic acid	Organic acids	768000	787000	793000	82600	93400	88000	88150	102000	74300	118400	141000	95800	C00497
481	pme2036	191	85	1.13	192.063	[M-H]-	Quinic acid	Quinate and its derivatives	2200000	3590000	3570000	1600000	1910000	1755000	1205000	1350000	1060000	2505000	2450000	2560000	C00296
482	pme2046	170	96	0.67	169.181	[M+H]+	3-N-Methyl-L-histidine	Amino acid derivatives	203000	294000	241000	68000	69700	68850	50350	60300	40400	35750	33000	38500	-
483	pme2050	191	131	0.84	192.027	[M-H]-	Citric acid	Organic acids	6740000	7640000	7680000	202000	381000	291500	237500	307000	168000	924000	1280000	568000	C00158
484	pme2108	163	103	0.7	162.113	[M+H]+	L-Carnitine	Others	20700	14100	21900	94300	112000	103150	77950	104000	51900	142500	128000	157000	C00318
485	pme2111	175	87	0.99	176.12	[M-H]-	L-ascorbate	Vitamins	640000	1100000	1290000	5560000	1000000	3280000	1660000	1610000	1710000	19700000	27600000	11800000	C00072
486	pme2122	112.1	94.6	0.63	111.08	[M+H]+	Histamine	Amino acid derivatives	800000	1280000	1250000	715000	566000	640500	590500	778000	403000	977500	1000000	955000	C00388
487	pme2134	121	71	0.85	122.058	[M-H]-	DL-threitol	Alcohols and polyols	208000	178000	201000	994000	1130000	1062000	880000	916000	844000	1131000	822000	1440000	-
488	pme2155	181	67	2.38	180	[M+H]+	Theobromine	Alkaloids	139000	261000	308000	223000	159000	191000	141200	221000	61400	279000	320000	238000	C07480
489	pme2165	155	111	1.08	156.017	[M-H]-	Orotic acid	Vitamins	113000	124000	169000	2720000	2060000	2390000	1650000	1440000	1860000	839500	599000	1080000	C00295
490	pme2169	115	97.9	1.11	116.011	[M-H]-	Fumaric acid	Organic acids	180000	259000	187000	167000	239000	203000	152000	125000	179000	182500	182000	183000	C00122
491	pme2181	513.2	453.2	6.74	514.22	[M-H]-	Nomilin	Terpenoids	9730	14100	14000	3770	11300	7535	5095	4930	5260	16575	26400	6750	C08773
492	pme2237	181.1	70.8	0.75	182.079	[M-H]-	Dulcitol	Alcohols and polyols	27300	27900	22800	64600	100000	82300	75300	76800	73800	56600	52500	60700	C01697
493	pme2241	129	84.9	1.65	130.027	[M-H]-	Citraconic acid	Organic acids	210000	233000	226000	209000	245000	227000	252500	289000	216000	171500	161000	182000	C02226
494	pme2253	177.1	74.8	0.81	178.048	[M-H]-	L-Gulonic-γ-lactone	Carbohydrates	133000	164000	127000	1070000	1010000	1040000	801500	743000	860000	429000	346000	512000	C01040
495	pme2256	151.1	70.8	0.73	152.069	[M-H]-	D-Arabitol	Alcohols and polyols	85100	85800	88800	333000	411000	372000	475000	545000	405000	342000	326000	358000	C01904
496	pme2266	245.1	227.1	3.32	244.088	[M+H]+	Biotin	Vitamins	673000	772000	760000	620000	501000	560500	231500	319000	144000	523000	503000	543000	C00120
497	pme2268	138	137.9	0.79	137.048	[M+H]+	Trigonelline	Alkaloids	3170000	4890000	4970000	303000	306000	304500	243500	334000	153000	590500	631000	550000	C01004
498	pme2277	152	108.1	1.34	153.043	[M-H]-	3-Aminosalicylic acid	Organic acids	127000	155000	197000	76600	87600	82100	165000	168000	162000	95400	85800	105000	-
499	pme2278	362	78.9	1.15	363.058	[M-H]-	Guanosine monophosphate	Nucleotide and its derivates	377000	527000	541000	525000	697000	611000	1455000	1200000	1710000	522000	316000	728000	-
500	pme2321	303.1	303.1	5.72	302.079	[M+H]+	Hesperetin	Flavanone	572000	494000	445000	88500	89900	89200	230500	219000	242000	67350	63800	70900	C01709
501	pme2362	151	105	2.91	152.047	[M-H]-	Mandelic acid	Organic acids	101000	111000	112000	115000	119000	117000	165000	163000	167000	58000	42300	73700	C01984
502	pme2366	122.1	105	2.39	121.089	[M+H]+	Phenethylamine	Others	782000	1390000	1420000	48400	19800	34100	49054.5	98100	9	357400	699000	15800	C05332
503	pme2367	109	80.9	3.37	108.021	[M+H]+	Quinone	Others	651000	739000	675000	75600	1830000	952800	72300	84700	59900	95050	148000	42100	C00472
504	pme2380	145	80.8	1.13	146.022	[M-H]-	A-Ketoglutaric acid	Organic acids	39400	74400	67400	38400	93800	66100	54750	64600	44900	67700	84300	51100	-
505	pme2427	222.1	163	2.61	223.085	[M-H]-	N-Acetyl-L-tyrosine	Amino acid derivatives	149000	158000	160000	84400	127000	105700	211500	183000	240000	67500	65600	69400	-
506	pme2435	163	70.8	0.82	164.069	[M-H]-	L-Fucose	Carbohydrates	50300	49600	60500	58600	46800	52700	61900	74300	49500	135500	147000	124000	C01019
507	pme2457	447.3	285.1	3.79	448.101	[M-H]-	Luteolin 7-O-glucoside (Cynaroside)	Flavone	1220000	1320000	1400000	2650000	2410000	2530000	1940000	1910000	1970000	2830000	2130000	3530000	-
508	pme2478	137.1	137	3.05	138.032	[M-H]-	Protocatechuic aldehyde	Catechin derivatives	315000	341000	370000	217000	324000	270500	383500	426000	341000	142000	171000	113000	C16700
509	pme2491	577.5	431	3.77	578.164	[M-H]-	Kaempferol 3,7-dirhamnoside (Kaempferitrin)	Flavonol	17500	11100	8740	34200	20000	27100	18400	18700	18100	27050	19600	34500	C16981
510	pme2527	133	70	0.65	132.16	[M+H]+	L(+)-Ornithine	Amino acids	40700	29800	27900	10200	6530	8365	10145	9490	10800	16950	19100	14800	C00077
511	pme2529	163.2	162.9	0.83	164.069	[M-H]-	1,5-Anhydro-D-glucitol	Alcohols and polyols	166000	189000	176000	65500	119000	92250	125000	131000	119000	133000	143000	123000	C07326
512	pme2555	346	78.8	1.13	347.063	[M-H]-	Adenosine 5'-monophosphate	Nucleotide and its derivates	88400	119000	107000	241000	229000	235000	100350	111000	89700	186000	168000	204000	C00020
513	pme2559	174	88	1.19	175.048	[M-H]-	N-Acetylaspartate	Amino acid derivatives	24700	45800	49400	17400	8770	13085	12565	17700	7430	16050	20500	11600	C01042
514	pme2566	217	88	1.14	218.09	[M-H]-	(5-L-Glutamyl)-L-amino acid	Amino acid derivatives	26600	29100	19900	13900	23900	18900	20300	17700	22900	19500	22100	16900	C03740
515	pme2589	159.1	58.8	1.17	160.037	[M-H]-	Oxoadipic acid	Organic acids	132000	257000	265000	48600	92900	70750	76600	82100	71100	94150	129000	59300	C00322
516	pme2594	182.1	138.1	1.67	183.053	[M-H]-	4-Pyridoxic acid	Pyridine derivatives	1440000	1900000	1760000	1960000	1510000	1735000	1365000	1300000	1430000	2060000	2030000	2090000	C00847
517	pme2598	167.1	139	2.43	168.042	[M-H]-	3,4-Dihydroxybenzeneacetic acid	Organic acids	148000	107000	171000	157000	120000	138500	276000	289000	263000	117500	114000	121000	-
518	pme2602	184.1	78.8	1.19	185.009	[M-H]-	O-Phospho-L-serine	Amino acid derivatives	16400	19500	17600	4140	4730	4435	6415	5250	7580	9355	10800	7910	C01005
519	pme2603	152	108.1	2.67	153.043	[M-H]-	3-Hydroxyanthranilic acid	Organic acids	226000	239000	242000	191000	227000	209000	215000	229000	201000	203500	210000	197000	C00632
520	pme2607	192.1	114.9	3.04	191.058	[M+H]+	5-Hydroxyindole-3-acetic acid	Indole derivatives	75500	85100	75500	256000	123000	189500	129350	198000	60700	215500	207000	224000	C05635
521	pme2617	166	149.1	0.65	165.046	[M+H]+	Methionine sulfoxide	Amino acid derivatives	29800	34900	27800	172000	164000	168000	141000	154000	128000	202500	230000	175000	-
522	pme2634	118	88	0.84	117.079	[M+H]+	Dl-Norvaline	Amino acids	23300000	33500000	32600000	1430000	1690000	1560000	1412000	1910000	914000	2840000	3290000	2390000	C01826
523	pme2639	303.2	159.1	4.71	302.152	[M+H]+	Enterodiol	Alcohols and polyols	36500	22300	29700	21200	27800	24500	19950	18800	21100	46000	47100	44900	C18166
524	pme2651	742.1	620.2	1.22	743.075	[M-H]-	NADP	Others	32100	37600	38700	109000	156000	132500	59050	70000	48100	150500	125000	176000	C00006
525	pme2661	383	281.1	5.61	384.339	[M-H]-	Vitamin D3	Vitamins	2760	1920	3620	7000	6280	6640	6720	7950	5490	8645	8570	8720	C05443
526	pme2671	123	76.9	3.68	122.037	[M+H]+	4-Hydroxybenzaldehyde	Benzoic acid derivatives	633000	722000	631000	250000	114000	182000	115350	131000	99700	327500	404000	251000	C00633
527	pme2693	131	71.9	0.72	130.111	[M+H]+	N-Acetylputrescine	Phenolamides	62300	93900	94500	50700	44100	47400	35450	40000	30900	73600	89800	57400	C02714
528	pme2698	313.4	120	3.52	312.147	[M+H]+	Phe-Phe	Amino acid derivatives	169000	210000	200000	33100	9	16554.5	34504.5	69000	9	38400	38800	38000	-
529	pme2702	144.1	102	1.62	145.074	[M-H]-	4-Acetamidobutyric acid	Organic acids	40700	52300	69000	14000	7420	10710	14700	17200	12200	87200	89800	84600	C02946
530	pme2706	153.2	109	2.64	154.027	[M-H]-	2,3-Dihydroxybenzoic acid	Organic acids	4230000	4090000	4510000	5730000	4850000	5290000	5815000	6360000	5270000	3655000	4380000	2930000	C00196
531	pme2720	144.1	126.1	4.49	145.053	[M-H]-	Indole-3-carboxaldehyde	Indole derivatives	8890	7980	8790	4490	5230	4860	4915	5010	4820	6700	6510	6890	C08493
532	pme2735	399.2	250.1	0.76	398.137	[M+H]+	S-(5'-Adenosyl)-L-methionine	Amino acid derivatives	1160000	2710000	2990000	1110000	1150000	1130000	849500	1340000	359000	670004	9	1340000	C00019
533	pme2743	194.1	135.1	3.38	193.074	[M+H]+	N-Phenylacetylglycine	Amino acid derivatives	121000	169000	212000	303000	148000	225500	217500	322000	113000	315000	294000	336000	C05598
534	pme2752	220	201.9	1.02	221.09	[M-H]-	N-Acetyl-D-glucosamine	Carbohydrates	7980	9170	8710	35300	10600	22950	15600	19100	12100	7195	5510	8880	C00140
535	pme2758	162	144.1	0.78	163.129	[M-H]-	4-Hydroxy-L-glutamic acid	Amino acid derivatives	15500	16200	16000	17000	8250	12625	10700	10600	10800	14700	15300	14100	C03079
536	pme2761	161	160.9	1.11	162.016	[M-H]-	4-Hydroxy-2-oxoglutaric acid	Organic acids	17000	17400	19900	28800	30800	29800	32350	37500	27200	39000	39900	38100	C01127
537	pme2773	223	88	0.77	222.067	[M+H]+	L-Cystathionine	Amino acid derivatives	17800	32900	32400	8240	11100	9670	8550	5700	11400	15300	15900	14700	C02291
538	pme2798	165	150.1	1.69	166.049	[M-H]-	7-Methylxanthine	Nucleotide and its derivates	130000	145000	139000	104000	118000	111000	152500	134000	171000	100650	82300	119000	C16353
539	pme2827	239	223	6.74	240.245	[M-H]-	Palmitaldehyde	Lipids_Fatty acids	60200000	87100000	88900000	5830000	14500000	10165000	5230000	5430000	5030000	16750000	8600000	24900000	C00517
540	pme2828	140	98.9	0.59	139.027	[M+H]+	4-Nitrophenol	Others	1080000	1270000	1060000	4470000	5140000	4805000	3975000	3780000	4170000	5105000	5600000	4610000	C00870
541	pme2831	130	88.9	0.86	129.101	[M+H]+	1,1-Dimethylbiguanide	Others	6580	16400	8460	9300	8930	9115	13800	17000	10600	12040	5880	18200	C07151
542	pme2867	158.1	83	2.67	157.074	[M+H]+	3-Methylcrotonyl glycine	Amino acid derivatives	139000	247000	224000	9	328000	164004	9	9	9	9	9	9	C20828
543	pme2890	269	134	0.81	268.055	[M+H]+	L-Homocystine	Amino acids	98700	176000	162000	26400	6910	16655	48750	68800	28700	21050	9900	32200	C01817
544	pme2895	319.1	193	3.47	320.053	[M-H]-	Dihydromyricetin	Flavonol	98800	94600	92700	9	9	9	9	9	9	83200	105000	61400	C02906
545	pme2901	353.1	191.1	2.38	354.095	[M-H]-	1-O-Caffeoyl quinic acid	Quinate and its derivatives	43300	20900	24300	54300	35300	44800	36350	36400	36300	44600	51800	37400	-
546	pme2903	137	92.5	3.05	138.032	[M-H]-	4-Hydroxybenzoic acid	Organic acids	1370000	1380000	1470000	1350000	1340000	1345000	1565000	1580000	1550000	1555000	1690000	1420000	C00156
547	pme2914	161	56.8	1.4	162.053	[M-H]-	3-Hydroxy-3-methylpentane-1,5-dioic acid	Amino acid derivatives	4490000	6110000	6550000	505000	655000	580000	712000	798000	626000	7345000	12800000	1890000	C03761
548	pme2931	151.1	109	6.91	150.105	[M+H]+	2-(-)-Carvone	Others	26400	25400	30700	13200	38000	25600	10350	12600	8100	35500	22400	48600	-
549	pme2949	609.2	301.1	3.96	610.19	[M-H]-	Hesperetin 7-rutinoside (Hesperidin)	Flavanone	354000	458000	463000	185000	239000	212000	149500	193000	106000	157000	175000	139000	C09755
550	pme2954	303	303	5.08	302.043	[M+H]+	Quercetin	Flavonol	286000	232000	230000	206000	239000	222500	239000	163000	315000	82550	83900	81200	C00389
551	pme2960	273.1	153.1	5.47	272.069	[M+H]+	Naringenin chalcone	Flavanone	258000	206000	255000	61400	50100	55750	91350	72700	110000	39800	32400	47200	C06561
552	pme2979	255.1	151.1	7.03	256.074	[M-H]-	Pinocembrin (Dihydrochrysin)	Flavanone	14900	15000	16100	16700	11400	14050	18275	8450	28100	7520	7650	7390	C09827
553	pme2984	593	285.2	4.9	594.195	[M-H]-	Isosakuranetin-7-neohesperidoside (Poncirin)	Flavanone	92600	106000	114000	27200	28800	28000	23650	21900	25400	80650	124000	37300	C09830
554	pme2988	149.2	107	5.6	148.052	[M+H]+	3,4-Dihydrocoumarin	Coumarins	210000	171000	172000	38900	150000	94450	39900	52100	27700	110850	127000	94700	C02274
555	pme2993	193.1	178.1	4	192.042	[M+H]+	Scopoletin (7-Hydroxy-5-methoxycoumarin)	Coumarins	421000	501000	445000	318000	121000	219500	148500	171000	126000	317500	332000	303000	C01752
556	pme2997	163	121	4.46	162.032	[M+H]+	4-Hydroxycoumarin	Coumarins	83700	58100	54900	31200	41900	36550	5104.5	10200	9	35950	40900	31000	C20414
557	pme3007	403	159	0.68	404.161	[M-H]-	Uridine 5’-diphosphate	Nucleotide and its derivates	3980	2680	4790	105000	98500	101750	111100	80200	142000	21500	12200	30800	C00015
558	pme3009	175	98.9	0.59	174.016	[M+H]+	trans-Citridic acid	Organic acids	180000	212000	195000	177000	178000	177500	186500	195000	178000	223000	236000	210000	-
559	pme3011	104.1	87	0.77	103.063	[M+H]+	γ-aminobutyric acid	Organic acids	533000	830000	809000	96300	83200	89750	74850	116000	33700	221000	255000	187000	C00334
560	pme3017	104	85.9	0.74	103.063	[M+H]+	2-Aminoisobutyric acid	Amino acid derivatives	8660000	12100000	11300000	11500000	16600000	14050000	6455000	8160000	4750000	9710000	9120000	10300000	C03665
561	pme3033	104	58	0.75	103.063	[M+H]+	N,N-Dimethylglycine	Amino acid derivatives	648000	838000	816000	618000	901000	759500	389500	456000	323000	563000	582000	544000	C01026
562	pme3034	131	86.9	1.89	132.042	[M-H]-	ethylmalonate	Organic acids	91300	94500	105000	38100	49100	43600	67100	56200	78000	38650	38100	39200	-
563	pme3038	130	83.9	1.04	129.043	[M+H]+	5-oxoproline	Amino acid derivatives	5430000	7420000	7330000	4850000	4840000	4845000	7115000	10100000	4130000	2720000	2480000	2960000	C01879
564	pme3069	556.3	371.2	10.22	555.284	[M+H]+	Taurocholic acid	Organic acids	309000	237000	230000	116000	116000	116000	121000	115000	127000	160000	172000	148000	C05122
565	pme3081	169.1	134.1	0.66	168.09	[M+H]+	4-(Aminomethyl)-5-(hydroxymethyl)-2-methylpyridin-3-ol	Others	297000	432000	392000	9	9	9	9	9	9	352004	704000	9	C00534
566	pme3083	164	92	3.84	165.043	[M-H]-	2-(Formylamino)benzoic acid	Organic acids	133000	167000	151000	89600	100000	94800	122000	122000	122000	97050	91100	103000	-
567	pme3093	241	170.1	0.66	240.122	[M+H]+	(S)-2-(4-Aminobutanamido)-3-(1-methyl-1H-imidazol-5-yl)propanoic acid	Organic acids	8410	8840	7130	16300	14700	15500	12150	15200	9100	11950	11200	12700	-
568	pme3096	118	73.9	1.32	119.022	[M-H]-	Aminomalonic acid	Organic acids	3600000	3820000	3950000	3090000	3290000	3190000	5560000	5560000	5560000	1480000	1510000	1450000	C00872
569	pme3104	150	133.1	1.03	149.07	[M+H]+	1-Methyladenine	Nucleotide and its derivates	226000	304000	272000	496000	399000	447500	366000	456000	276000	544500	363000	726000	C02216
570	pme3123	209	179.1	3.83	210.089	[M-H]-	Sinapyl alcohol	Hydroxycinnamoyl derivatives	337000	439000	470000	190000	197000	193500	289500	316000	263000	220000	239000	201000	C02325
571	pme3130	465	302.9	3.85	464.096	[M+H]+	Quercetin 4'-O-glucoside (Spiraeoside)	Flavonol	416000	411000	378000	611000	903000	757000	511500	591000	432000	720500	887000	554000	-
572	pme3143	177	121	4.31	176.047	[M+H]+	6-Hydroxy-4-methylcoumarin	Coumarins	178000	124000	117000	47900	28500	38200	25500	22200	28800	55350	66000	44700	-
573	pme3151	213	78.9	1.23	214.016	[M-H]-	Deoxyribose 5-phosphate	Nucleotide and its derivates	241000	283000	308000	238000	322000	280000	276000	283000	269000	369000	394000	344000	-
574	pme3154	147.1	58.8	1.3	148.074	[M-H]-	(Rs)-Mevalonic acid	Organic acids	1050000	1330000	1480000	192000	334000	263000	242500	257000	228000	469000	567000	371000	-
575	pme3160	259	96.9	0.69	260.03	[M-H]-	D-Glucose 6-phosphate	Carbohydrates	206000	234000	243000	346000	259000	302500	187000	197000	177000	408000	378000	438000	C00092
576	pme3163	289	78.9	1.08	290.04	[M-H]-	D-Sedoheptuiose 7-phosphate	Carbohydrates	831000	1090000	1270000	1000000	1670000	1335000	970500	1110000	831000	1890000	1830000	1950000	-
577	pme3171	322	78.8	0.82	323.052	[M-H]-	Cytidine 5'-monophosphate (Cytidylic acid)	Nucleotide and its derivates	20800	33300	22500	18800	27000	22900	51350	50300	52400	25450	25200	25700	C00055
578	pme3184	332	136.1	1.14	331.068	[M+H]+	2'-Deoxyadenosine-5'-monophosphate	Nucleotide and its derivates	643000	1070000	1120000	1420000	1690000	1555000	915000	1320000	510000	2170000	1850000	2490000	C00360
579	pme3186	169	122.8	1.07	169.998	[M-H]-	Dl-Glyceraldehyde3-phosphate	Others	51100	70100	63000	37600	85600	61600	70850	104000	37700	29650	34800	24500	-
580	pme3191	325	97	1.23	324.036	[M+H]+	Uridine 5'-monophosphate	Nucleotide and its derivates	20300	25400	25500	61900	18800	40350	50800	68900	32700	47950	44900	51000	C00105
581	pme3198	153	109	2.85	154.027	[M-H]-	2,4-Dihydroxybenzoic acid	Benzoic acid derivatives	4000000	5140000	4710000	5600000	3730000	4665000	6735000	5860000	7610000	1775000	1480000	2070000	-
582	pme3200	74	56.9	0.71	73.0971	[M+H]+	1-methylguanidine	Nucleotide and its derivates	21900	42600	39900	17800	10800	14300	2104.5	9	4200	25550	24900	26200	-
583	pme3207	141	58.7	0.69	142.027	[M-H]-	trans,trans-Muconic acid	Organic acids	382000	294000	315000	8020000	12100000	10060000	11360000	9020000	13700000	2020000	1500000	2540000	-
584	pme3209	431	269.1	3.93	432.106	[M-H]-	Genistein 7-O-Glucoside (Genistin)	Isoflavone	14400	15500	13600	13800	8530	11165	24100	27100	21100	22750	21200	24300	C09126
585	pme3212	465	302.8	3.81	464.096	[M+H]+	Quercetin 3-O-glucoside (Isotrifoliin)	Flavonol	404000	425000	427000	606000	904000	755000	514500	551000	478000	742500	917000	568000	C05623
586	pme3217	257	137.1	6.05	256.074	[M+H]+	Isoliquiritigenin	Flavanone	60300	66700	49900	12100	21100	16600	6910	6210	7610	5890	6320	5460	C08650
587	pme3221	165	137.1	6.54	164.084	[M+H]+	Isoeugenol	Others	48400	49000	36200	17800	17200	17500	16950	12800	21100	15150	11300	19000	C10469
588	pme3246	341	179.1	2.72	342.132	[M-H]-	Coniferin	Hydroxycinnamoyl derivatives	1060000	1110000	1060000	1010000	1180000	1095000	790000	905000	675000	947500	1270000	625000	C00761
589	pme3250	285	270.2	7	284.069	[M+H]+	Biochanin A	Isoflavone	21600	17900	14200	28700	11200	19950	20400	21400	19400	10605	8910	12300	C00814
590	pme3255	179	138	7.3	178.099	[M+H]+	Methyleugenol	Hydroxycinnamoyl derivatives	47700	38100	31000	41100	39000	40050	7395	10200	4590	43550	44800	42300	C10454
591	pme3258	269	241.1	4.32	270.053	[M-H]-	6-Hydroxydaidzein	Isoflavone	36000	51100	48400	102000	107000	104500	107500	115000	100000	106550	92100	121000	C14314
592	pme3263	269	225	4.37	270.053	[M-H]-	2'-Hydroxydaidzein	Isoflavone	48200	54900	57100	90500	118000	104250	117000	117000	117000	125450	79900	171000	C02495
593	pme3267	447	284	3.99	448.101	[M-H]-	Kaempferol 3-O-galactoside (Trifolin)	Flavonol	917000	1010000	957000	1990000	1950000	1970000	1420000	1430000	1410000	2105000	1530000	2680000	C12626
594	pme3276	285	217.1	4.79	286.048	[M-H]-	2'-Hydroxygenistein	Isoflavone	18600	20000	14600	355000	441000	398000	445500	438000	453000	55400	56400	54400	C12134
595	pme3282	273	97	3.29	274.084	[M-H]-	Afzelechin (3,5,7,4'-Tetrahydroxyflavan)	Flavanone	77800	94600	91400	4110	3670	3890	4120	3050	5190	18750	31000	6500	C09320
596	pme3292	283	268.1	6.95	284.069	[M-H]-	Prunetin	Isoflavone	45600	54800	58100	62300	58100	60200	38300	36300	40300	47050	50600	43500	C10521
597	pme3296	431	285.1	4.45	432.106	[M-H]-	Kaempferol 3-O-rhamnoside (Kaempferin)	Flavonol	5670	7190	6480	18400	18800	18600	10075	9250	10900	16900	18100	15700	C16911
598	pme3300	301	149.1	4.38	302.043	[M-H]-	Tricetin	Flavone	11700	22600	27900	14500	35100	24800	29700	33600	25800	20000	23900	16100	C10192
599	pme3309	145.1	101.1	2.63	146.058	[M-H]-	2-Methylglutaric acid	Organic acids	488000	591000	555000	426000	540000	483000	456500	460000	453000	465500	485000	446000	-
600	pme3313	259	78.8	0.97	260.03	[M-H]-	D-Fructose 6-phosphate	Carbohydrates	908000	1210000	1320000	945000	1240000	1092500	913500	965000	862000	1215000	1110000	1320000	C00085
601	pme3333	153.1	136.1	1.48	152.059	[M+H]+	1,4-dihydro-1-Methyl-4-oxo-3-pyridinecarboxamide	Pyridine derivatives	315000	363000	460000	235000	190000	212500	488000	415000	561000	121350	96700	146000	-
602	pme3336	382	134.1	2.17	383.108	[M-H]-	N6-Succinyl Adenosine	Nucleotide and its derivates	133000	182000	208000	218000	193000	205500	238500	247000	230000	262000	206000	318000	-
603	pme3346	131.1	70.8	2.63	132.079	[M-H]-	5-hydroxyhexanoic acid	Organic acids	2240000	2270000	2510000	2260000	2290000	2275000	2730000	3000000	2460000	2505000	2270000	2740000	-
604	pme3351	144.1	126.1	0.82	145.074	[M-H]-	Allysine(6-Oxo DL-Norleucine)	Amino acid derivatives	30500	29000	37500	15800	15600	15700	25700	39100	12300	25200	29300	21100	C04076
605	pme3367	161	105.1	6.02	160.052	[M+H]+	6-MethylCoumarin	Coumarins	3600000	3110000	2800000	1010000	2040000	1525000	446500	237000	656000	551500	796000	307000	-
606	pme3382	160	73.9	1.21	161.069	[M-H]-	N-Acetylthreonine	Amino acid derivatives	109000	149000	167000	26000	26800	26400	39650	39400	39900	62900	81300	44500	-
607	pme3387	187	145.1	0.77	188.127	[M-H]-	H-HomoArg-OH	Amino acid derivatives	22200	20700	20800	11500	18000	14750	18950	19100	18800	20400	22200	18600	C01924
608	pme3391	479	317	2.63	479	Protonated	Petunidin 3-O-glucoside	Anthocyanins	65500	104000	177000	55100	71200	63150	53900	90100	17700	97200	75400	119000	C12139
609	pme3392	433.1	271	2.75	433.1	Protonated	Pelargonidin 3-O-beta-D-glucoside（Callistephin chloride)	Anthocyanins	115000	171000	138000	283000	203000	243000	219000	287000	151000	149500	115000	184000	-
610	pme3393	287	135.1	3.57	288.063	[M-H]-	Fustin	Flavonol	16100	16600	17500	28400	35900	32150	25500	29200	21800	29650	32400	26900	C01378
611	pme3413	147.1	91	5.1	146.037	[M+H]+	Coumarin	Coumarins	42200	31100	21300	12800	9450	11125	10300	10200	10400	20850	23800	17900	C05851
612	pme3416	177	133.1	3.19	178.027	[M-H]-	Esculetin (6,7-dihydroxycoumarin)	Coumarins	466000	478000	470000	119000	120000	119500	148000	178000	118000	207500	218000	197000	C09263
613	pme3425	209.2	194.1	3.57	208.037	[M+H]+	6-Methoxy-7,8-DihydroxyCoumarin	Coumarins	1010000	878000	1010000	233000	222000	227500	202000	259000	145000	247500	272000	223000	C09265
614	pme3428	339.1	177.1	2.71	340.079	[M-H]-	Esculin (6,7-Dihydroxycoumarin-6-glucoside)	Coumarins	301000	325000	330000	412000	280000	346000	210500	233000	188000	498500	467000	530000	C09264
615	pme3442	477.1	301.1	3.67	478.36	[M-H]-	Quercetin 7-O-β-D-Glucuronide	Flavonol	494000	493000	479000	4630000	3200000	3915000	4155000	2870000	5440000	2450000	1680000	3220000	-
616	pme3443	207.1	177.1	4.43	208	[M-H]-	Sinapinaldehyde	Hydroxycinnamoyl derivatives	39600	44900	61200	36100	58700	47400	33850	35200	32500	52100	50900	53300	-
617	pme3459	317.2	281.3	7.53	316	[M+H]+	Caffeyl alcohol	Hydroxycinnamoyl derivatives	44800	35500	22100	21400	19700	20550	16950	18800	15100	16450	20100	12800	C09066
618	pme3461	301.1	151	5.71	302.279	[M-H]-	Homoeriodictyol	Flavanone	113000	127000	157000	36400	35900	36150	93850	87700	100000	25400	26300	24500	C09756
619	pme3475	273.1	153.1	5.6	272.069	[M+H]+	Butin	Flavone	286000	236000	222000	65700	49500	57600	97050	73100	121000	32800	25200	40400	C09614
620	pme3478	277.1	146.2	2.75	278.13	[M-H]-	Pantetheine	Vitamins	130000	118000	147000	140000	165000	152500	220500	246000	195000	119500	102000	137000	C00831
621	pme3484	479.1	317.3	3.43	480.09	[M-H]-	Myricetin 3-O-galactoside	Flavonol	22300	19500	18200	1620	2280	1950	3080	4350	1810	18830	31600	6060	-
622	pme3502	429.1	267.1	4.54	430.126	[M-H]-	Formononetin 7-O-glucoside (Ononin)	Isoflavone	215000	281000	284000	26900	186000	106450	49950	70700	29200	408500	589000	228000	C10509
623	pme3511	287.1	153.1	1.19	288.059	[M-H]-	Orotidine	Others	11300	15200	8570	7910	9210	8560	11075	13400	8750	11710	8620	14800	-
624	pme3514	301	151.1	5.08	302.043	[M-H]-	Morin	Flavonol	488000	652000	817000	307000	369000	338000	359000	249000	469000	64250	53500	75000	C10105
625	pme3564	179	179	3.31	178.027	[M+H]+	Daphnetin	Coumarins	115000	133000	146000	33000	25700	29350	29300	44200	14400	38350	32700	44000	C03093
626	pme3569	207.1	207.1	4.73	206.058	[M+H]+	Scoparone	Coumarins	25500	54200	30400	37500	36400	36950	33750	37700	29800	41700	27200	56200	C09311
627	pme3609	287	231.6	3.45	287.24	Protonated	Cyanidin	Anthocyanins	39000	48600	18000	140000	194000	167000	147500	149000	146000	191000	192000	190000	C05905
628	pme3705	193.1	72.9	0.72	194.043	[M-H]-	D-glucoronic acid	Carbohydrates	126000	146000	118000	53700	60100	56900	55950	71000	40900	57350	58500	56200	C00191
629	pme3719	165.1	74.9	0.95	166.048	[M-H]-	D-Xylonic acid	Organic acids	784000	979000	1020000	530000	624000	577000	654500	693000	616000	798000	840000	756000	-
630	pme3825	196.2	103.9	1.21	197.069	[M-H]-	3,4-Dihydroxy-DL-phenylalanine	Amino acid derivatives	87400	105000	102000	41800	67200	54500	170000	111000	229000	139000	232000	46000	C00355
631	pme3835	344.2	344	1.37	345.047	[M-H]-	Guanosine 3',5'-cyclic monophosphate	Nucleotide and its derivates	209000	253000	274000	359000	522000	440500	220500	180000	261000	703000	561000	845000	C00942
632	pme3840	204.1	71.7	0.82	205.131	[M-H]-	Pantothenol	Alcohols and polyols	46500	60500	65400	42700	44200	43450	50600	50800	50400	36800	38900	34700	C05944
633	pme3961	252	136.1	1.96	251.102	[M+H]+	Deoxyadenosine	Nucleotide and its derivates	735000	1390000	1290000	834000	823000	828500	1289500	1660000	919000	410500	334000	487000	C00559
634	pme3965	310	178.1	2.32	311.123	[M-H]-	2-(dimethylamino)guanosine	Nucleotide and its derivates	43600	43300	48500	52600	61300	56950	76350	52900	99800	33250	27900	38600	-
635	pme3971	245	163.1	1.2	244.07	[M+H]+	β-Pseudouridine	Nucleotide and its derivates	217000	203000	259000	1220000	986000	1103000	636000	767000	505000	1013500	667000	1360000	C02067
636	pme3982	267.1	135.1	1.43	268.081	[M-H]-	Hypoxanthine-9-β-D-arabinofuranoside	Nucleotide and its derivates	34700	52200	45200	40800	33300	37050	63900	60900	66900	48700	45400	52000	-
637	xm0010	641.4	317	2.28	-	[M+H]+	petunidin 3, 5-diglucoside	anthocyanin	24000	20200	16400	77600	54100	65850	39150	53700	24600	42050	33400	50700	-
638	xm0013	787.23	463.4	2.39	-	[M+H]+	peonidin 3-sophorside-5-glucoside	anthocyanin	11300	28900	29600	81700	77500	79600	66400	99600	33200	42650	38000	47300	-
639	pme1828	118.1	118.1	0.78	117.079	[M+H]+	Betaine	Alkaloids	600000	2610000	2930000	165000	189000	177000	116250	190000	42500	182000	223000	141000	C00719
