# Supplementary material for: Analysis of widely targeted metabolites of the euhalophyte Suaeda salsa under saline conditions provides new insights into salt tolerance and nutritional value in halophytic species
Source: BMC Plant Biol. 2019 Sep 6;19:388. doi: 10.1186/s12870-019-2006-5 (PMC6729093; doi:10.1186/s12870-019-2006-5)
Supplement: Supplementary file 2 — Table S2. All differential metabolites in the leaves of S. salsa treated with different concentrations of NaCl. (XLSX 68 kb) [file 12870_2019_2006_MOESM2_ESM.xlsx]

## Sheet: 200 vs CK
Differential metabolites
Number	Index	Compounds	Class	CK-1	CK-2	CK-3	200-1	200-2	200-3	VIP	Fold_Change	LogFC	type	KEGG ID
1	pma0149	Sinapoyl malate	Organic acids	437500	503000	372000	196000	104000	150000	1.7113	0.342857	-1.54432	down	C02887
2	pma0461	14,15-Dehydrocrepenynic acid	Lipids_Fatty acids	1060000	1250000	870000	1780000	5590000	3685000	1.67258	3.47642	1.7976	up	--
3	pma0633	N-p-coumaroylspermine	Phenolamides	200500	182000	219000	133000	60200	96600	1.37671	0.481796	-1.05351	down	--
4	pma1590	Peonidin O-hexoside	Anthocyanins	1260000	1870000	650000	382000	555000	468500	1.45388	0.371825	-1.4273	down	--
5	pma2400	Dihydrojasmone	Others	80500	76900	84100	31800	32000	31900	1.62242	0.396273	-1.33543	down	--
6	pma6599	6-Hydroxymethylherniarin	Hydroxycinnamoyl derivatives	83550	140000	27100	17100	21800	19450	1.68174	0.232795	-2.10287	down	--
7	pmb0168	PC 16:1/14:1	Lipids_Glycerophospholipids	32700	40000	25400	22000	8930	15465	1.35324	0.472936	-1.08028	down	--
8	pmb0325	N-Feruloyl spermidine	Phenolamides	161000	185000	137000	91600	55500	73550	1.44581	0.456832	-1.13026	down	--
9	pmb0423	Hydroxy-methoxycinnamate	Hydroxycinnamoyl derivatives	3415000	3680000	3150000	2290000	788000	1539000	1.43516	0.450659	-1.14989	down	--
10	pmb0449	2-Aminoadipic acid (L-Homoglutamic acid)	Amino acids	78450	86500	70400	74400	9	37204.5	2.16502	0.474245	-1.0763	down	C00956
11	pmb0628	Eriodictiol C-hexosyl-O-hexoside	Flavone C-glycosides	83300	134000	32600	23100	50300	36700	1.10892	0.440576	-1.18254	down	--
12	pmb0639	8-C-hexosyl-apigenin O-hexosyl-O-hexoside	Flavone C-glycosides	75100	90000	60200	56600	16900	36750	1.31197	0.489348	-1.03107	down	--
13	pmb0647	8-C-hexosyl-luteolin O-pentoside	Flavone C-glycosides	120000	114000	126000	62100	52400	57250	1.44514	0.477083	-1.06769	down	--
14	pmb0709	Quercetin 7-O-malonylhexosyl-hexoside	Flavonol	65050	63100	67000	42000	384000	213000	1.12634	3.2744	1.71123	up	--
15	pmb0749	O-Feruloyl quinic acid	Quinate and its derivatives	62400	47300	77500	116000	145000	130500	1.40936	2.09135	1.06443	up	--
16	pmb0752	3-O-Feruloyl quinic acid	Quinate and its derivatives	25850	33300	18400	67600	160000	113800	1.95112	4.40232	2.13826	up	C02572
17	pmb0808	6,7-dihydroxycoumarin 6-O-quinic acid	Coumarins	122050	174000	70100	42100	31900	37000	1.7035	0.303154	-1.72188	down	--
18	pmb0812	Imidazole-4-acetate	Indole derivatives	365000	421000	309000	278000	1480000	879000	1.03196	2.40822	1.26797	up	C02835
19	pmb0829	Phosphoric acid	Organic acids	6650000	9260000	4040000	1750000	937000	1343500	2.04781	0.20203	-2.30736	down	C00009
20	pmb0889	Punicic acid	Lipids_Fatty acids	146000	155000	137000	218000	406000	312000	1.36028	2.13699	1.09558	up	C08364
21	pmb1096	Indole	Indole derivatives	9275000	12300000	6250000	4700000	3780000	4240000	1.36772	0.457143	-1.12928	down	C00463
22	pmb2636	8,15-DiHETE	Lipids_Fatty acids	10830	6760	14900	4630	5310	4970	1.32193	0.45891	-1.12372	down	--
23	pmb2657	Argininosuccinate	Organic acids	32000	36000	28000	63400	75300	69350	1.4684	2.16719	1.11582	up	C03406
24	pmb2723	4-hydroxycoumarin di-glucoside	Coumarins	37700	45100	30300	3620	12800	8210	2.05666	0.217772	-2.19911	down	--
25	pmb2778	9,10-EODE	Lipids_Fatty acids	105500	111000	100000	155000	389000	272000	1.45952	2.5782	1.36636	up	--
26	pmb2786	9-HOTrE	Lipids_Fatty acids	57750	66400	49100	102000	333000	217500	1.73185	3.76623	1.91312	up	--
27	pmb2835	Syringaldehyde	Hydroxycinnamoyl derivatives	24200	28700	19700	64500	49400	56950	1.53184	2.35331	1.23469	up	--
28	pmb2922	Uridine 5'-diphospho-D-glucose	Nucleotide and its derivates	49350	49400	49300	24500	14800	19650	1.60109	0.398176	-1.32852	down	C00029
29	pmb2940	1-O-beta-D-Glucopyranosyl sinapate	Hydroxycinnamoyl derivatives	193950	332000	55900	20700	20000	20350	2.25659	0.104924	-3.25258	down	--
30	pmb3023	Eriodictyol C-hexoside	Flavone C-glycosides	130000	226000	34000	21200	63300	42250	1.27328	0.325	-1.62149	down	--
31	pmb3026	Quercetin O-acetylhexoside	Flavonol	468000	413000	523000	703000	1170000	936500	1.31807	2.00107	1.00077	up	--
32	pmb3028	Tricin O-sinapic acid	Flavone	35950	43600	28300	22300	12800	17550	1.34456	0.488178	-1.03452	down	--
33	pmb3058	Quinic acid O-glucuronic acid	Quinate and its derivatives	24150	28000	20300	7090	10300	8695	1.67845	0.360041	-1.47377	down	--
34	pme0005	Purine	Nucleotide and its derivates	679500	512000	847000	342000	149000	245500	1.6256	0.361295	-1.46875	down	C15587
35	pme0016	L-(-)-Cystine	Amino acids	20290	32600	7980	11500	5520	8510	1.169	0.419418	-1.25354	down	C00491
36	pme0039	L-Valine	Amino acids	3425000	3890000	2960000	1520000	1650000	1585000	1.46038	0.462774	-1.11162	down	C00183
37	pme0088	Luteolin	Flavone	2.42e+06	4840000	9	533000	558000	545500	1.40712	0.225413	-2.14936	down	C01514
38	pme0238	2–furanoic acid	Organic acids	217500	301000	134000	119000	55000	87000	1.4545	0.4	-1.32193	down	--
39	pme0252	N-Acetyl-l-leucine	Amino acid derivatives	113600	184000	43200	35100	36400	35750	1.46598	0.314701	-1.66795	down	C02710
40	pme0255	Cytidine	Nucleotide and its derivates	12530	7760	17300	34400	24500	29450	1.49537	2.35036	1.23288	up	C00475
41	pme0303	Caffeic acid	Hydroxycinnamoyl derivatives	44300	67900	20700	21700	14500	18100	1.29236	0.408578	-1.29132	down	C01197
42	pme0397	Shikimic acid	Organic acids	63350	49200	77500	18800	33100	25950	1.52686	0.409629	-1.28761	down	C00493
43	pme0399	Chlorogenic acid (3-O-Caffeoylquinic acid)	Quinate and its derivatives	227500	246000	209000	167000	40600	103800	1.41261	0.456264	-1.13206	down	C00852
44	pme0424	trans-cinnamaldehyde	Hydroxycinnamoyl derivatives	16950	23300	10600	29700	73500	51600	1.62235	3.04425	1.60609	up	C00903
45	pme0486	Methylmalonic acid	Organic acids	3525000	3520000	3530000	7540000	7740000	7640000	1.4847	2.16738	1.11595	up	C02170
46	pme1002	L-Tyramine	Amino acids	4455000	3520000	5390000	1960000	849000	1404500	1.76044	0.315264	-1.66537	down	C00483
47	pme1086	Glutathione reduced form	Amino acid derivatives	838000	996000	680000	395000	238000	316500	1.61999	0.377685	-1.40474	down	C00051
48	pme1175	Guanosine	Nucleotide and its derivates	1345000	1030000	1660000	4370000	2260000	3315000	1.49374	2.46468	1.3014	up	C00387
49	pme1239	S-(methyl)glutathione	Amino acid derivatives	15050	17400	12700	5670	8600	7135	1.41228	0.474086	-1.07678	down	C11347
50	pme1294	Xanthosine	Nucleotide and its derivates	251500	226000	277000	464000	824000	644000	1.56049	2.56064	1.3565	up	C01762
51	pme1299	Dl-3,4-Dihydroxymandelic acid	Others	126150	162000	90300	44600	73900	59250	1.35501	0.469679	-1.09025	down	C05580
52	pme1417	L-Tryptamine	Tryptamine derivatives	64650	90800	38500	116000	199000	157500	1.49142	2.43619	1.28463	up	C00398
53	pme1486	Epigallate catechin gallate (EGCG)	Catechin derivatives	17165	30800	3530	4370	6250	5310	1.14706	0.30935	-1.69269	down	C09731
54	pme1514	Epigallocatechin (EGC)	Catechin derivatives	12050	10600	13500	21000	107000	64000	1.86897	5.3112	2.40904	up	C12136
55	pme1518	Nobiletin	Flavone	96500	112000	81000	22800	25300	24050	1.97499	0.249223	-2.00449	down	C10112
56	pme1550	Tangeretin	Flavone	33050	43300	22800	9	8530	4269.5	2.70537	0.129183	-2.95251	down	C10190
57	pme1590	Isorhamnetin	Flavonol	4079.5	9	8150	16300	18500	17400	2.38492	4.26523	2.09262	up	C10084
58	pme1667	Isovitexin 7-O-glucoside (Saponarin)	Others	599000	964000	234000	170000	112000	141000	1.76009	0.235392	-2.08686	down	C08064
59	pme1711	3-Hydroxy-3-methyl butyric acid	Organic acids	711500	606000	817000	519000	59000000	29759500	2.20977	41.8264	5.38634	up	--
60	pme1724	Methyl benzoate	Benzoic acid derivatives	19850	22700	17000	33200	68100	50650	1.51451	2.55164	1.35142	up	C20645
61	pme1730	D-Erythronolactone	Organic acids	284000	318000	250000	467000	708000	587500	1.3796	2.06866	1.0487	up	--
62	pme1830	Succinic acid	Organic acids	3680000	3770000	3590000	7330000	7700000	7515000	1.42536	2.04212	1.03007	up	C00042
63	pme1851	Creatine	Organic acids	384500	505000	264000	141000	187000	164000	1.45116	0.426528	-1.22929	down	C00300
64	pme1949	Riboflavin	Vitamins	54450	94700	14200	19900	18000	18950	1.13688	0.348026	-1.52273	down	C00255
65	pme2050	Citric acid	Organic acids	924000	1280000	568000	202000	381000	291500	1.69139	0.315476	-1.6644	down	C00158
66	pme2111	L-ascorbate	Vitamins	19700000	27600000	11800000	5560000	1000000	3280000	2.19771	0.166497	-2.58643	down	C00072
67	pme2165	Orotic acid	Vitamins	839500	599000	1080000	2720000	2060000	2390000	1.69626	2.84693	1.50941	up	C00295
68	pme2181	Nomilin	Terpenoids	16575	26400	6750	3770	11300	7535	1.11276	0.4546	-1.13733	down	C08773
69	pme2253	L-Gulonic-γ-lactone	Carbohydrates	429000	346000	512000	1070000	1010000	1040000	1.57587	2.42424	1.27753	up	C01040
70	pme2362	Mandelic acid	Organic acids	58000	42300	73700	115000	119000	117000	1.37796	2.01724	1.01238	up	C01984
71	pme2366	Phenethylamine	Others	357400	699000	15800	48400	19800	34100	1.58279	0.0954113	-3.3897	down	C05332
72	pme2367	Quinone	Others	95050	148000	42100	75600	1830000	952800	1.82413	10.0242	3.32541	up	C00472
73	pme2435	L-Fucose	Carbohydrates	135500	147000	124000	58600	46800	52700	1.63029	0.38893	-1.36242	down	C01019
74	pme2527	L(+)-Ornithine	Amino acids	16950	19100	14800	10200	6530	8365	1.37428	0.49351	-1.01885	down	C00077
75	pme2602	O-Phospho-L-serine	Amino acid derivatives	9355	10800	7910	4140	4730	4435	1.42842	0.474078	-1.0768	down	C01005
76	pme2698	Phe-Phe	Amino acid derivatives	38400	38800	38000	33100	9	16554.5	2.14217	0.431107	-1.21388	down	--
77	pme2702	4-Acetamidobutyric acid	Organic acids	87200	89800	84600	14000	7420	10710	2.44564	0.122821	-3.02537	down	C02946
78	pme2752	N-Acetyl-D-glucosamine	Carbohydrates	7195	5510	8880	35300	10600	22950	1.57364	3.18972	1.67343	up	C00140
79	pme2867	3-Methylcrotonyl glycine	Amino acid derivatives	9	9	9	9	328000	164004	3.66748	18222.7	14.1535	up	C20828
80	pme2895	Dihydromyricetin	Flavonol	83200	105000	61400	9	9	9	5.09408	0.000108173	-13.1744	down	C02906
81	pme2914	3-Hydroxy-3-methylpentane-1,5-dioic acid	Amino acid derivatives	7345000	12800000	1890000	505000	655000	580000	2.40605	0.0789653	-3.66264	down	C03761
82	pme2954	Quercetin	Flavonol	82550	83900	81200	206000	239000	222500	1.67613	2.69534	1.43047	up	C00389
83	pme2984	Isosakuranetin-7-neohesperidoside (Poncirin)	Flavanone	80650	124000	37300	27200	28800	28000	1.4687	0.347179	-1.52625	down	C09830
84	pme3007	Uridine 5’-diphosphate	Nucleotide and its derivates	21500	12200	30800	105000	98500	101750	2.09756	4.73256	2.24262	up	C00015
85	pme3011	γ-aminobutyric acid	Organic acids	221000	255000	187000	96300	83200	89750	1.57831	0.406109	-1.30006	down	C00334
86	pme3081	4-(Aminomethyl)-5-(hydroxymethyl)-2-methylpyridin-3-ol	Others	352004	704000	9	9	9	9	3.81082	2.55679e-05	-15.2553	down	C00534
87	pme3096	Aminomalonic acid	Organic acids	1480000	1510000	1450000	3090000	3290000	3190000	1.47808	2.15541	1.10796	up	C00872
88	pme3186	Dl-Glyceraldehyde3-phosphate	Others	29650	34800	24500	37600	85600	61600	1.24646	2.07757	1.0549	up	--
89	pme3198	2,4-Dihydroxybenzoic acid	Benzoic acid derivatives	1775000	1480000	2070000	5600000	3730000	4665000	1.61786	2.62817	1.39406	up	--
90	pme3207	trans,trans-Muconic acid	Organic acids	2020000	1500000	2540000	8020000	12100000	10060000	2.11576	4.9802	2.3162	up	--
91	pme3209	Genistein 7-O-Glucoside (Genistin)	Isoflavone	22750	21200	24300	13800	8530	11165	1.38953	0.490769	-1.02688	down	C09126
92	pme3217	Isoliquiritigenin	Flavanone	5890	6320	5460	12100	21100	16600	1.65436	2.81834	1.49484	up	C08650
93	pme3276	2'-Hydroxygenistein	Isoflavone	55400	56400	54400	355000	441000	398000	2.36582	7.18412	2.84481	up	C12134
94	pme3282	Afzelechin (3,5,7,4'-Tetrahydroxyflavan)	Flavanone	18750	31000	6500	4110	3670	3890	1.81367	0.207467	-2.26905	down	C09320
95	pme3367	6-MethylCoumarin	Coumarins	551500	796000	307000	1010000	2040000	1525000	1.58035	2.76519	1.46738	up	--
96	pme3382	N-Acetylthreonine	Amino acid derivatives	62900	81300	44500	26000	26800	26400	1.48547	0.419714	-1.25252	down	--
97	pme3484	Myricetin 3-O-galactoside	Flavonol	18830	31600	6060	1620	2280	1950	2.30633	0.103558	-3.27149	down	--
98	pme3502	Formononetin 7-O-glucoside (Ononin)	Isoflavone	408500	589000	228000	26900	186000	106450	1.84875	0.260588	-1.94016	down	C10509
99	pme3514	Morin	Flavonol	64250	53500	75000	307000	369000	338000	2.17055	5.2607	2.39525	up	C10105
100	pme3825	3,4-Dihydroxy-DL-phenylalanine	Amino acid derivatives	139000	232000	46000	41800	67200	54500	1.14255	0.392086	-1.35076	down	C00355
101	pme3961	Deoxyadenosine	Nucleotide and its derivates	410500	334000	487000	834000	823000	828500	1.39613	2.01827	1.01312	up	C00559

## Sheet: 500 vs CK
Differential metabolites
Number	Index	Compounds	Class	CK-1	CK-2	CK-3	500-1	500-2	500-3	VIP	Fold_Change	LogFC	type	KEGG ID
1	pma0149	Sinapoyl malate	Organic acids	437500	503000	372000	110450	185000	35900	1.56913	0.252457	-1.98589	down	C02887
2	pma0633	N-p-coumaroylspermine	Phenolamides	200500	182000	219000	58900	93500	24300	1.47454	0.293766	-1.76726	down	--
3	pma0948	Hydroxyphenethylamine	Others	96250	67500	125000	235500	214000	257000	1.25525	2.44675	1.29087	up	--
4	pma1116	Kaempferide	Flavonol	675500	790000	561000	315500	290000	341000	1.15436	0.467061	-1.09832	down	C10098
5	pma1751	Nicotinic acid-hexoside	Nicotinic acid derivatives	903000	947000	859000	413000	624000	202000	1.14194	0.457364	-1.12858	down	--
6	pma2400	Dihydrojasmone	Others	80500	76900	84100	29000	40100	17900	1.3462	0.360248	-1.47294	down	--
7	pma3606	9-Hydroxy-(10E,12Z,15Z)-octadecatrienoic acid	Lipids_Fatty acids	35850	36700	35000	89200	71400	107000	1.26461	2.48815	1.31507	up	--
8	pma6460	5-O-p-Coumaroylquinic acid	Quinate and its derivatives	9	9	9	455	901	9	1.90819	50.5556	5.6598	up	--
9	pma6599	6-Hydroxymethylherniarin	Hydroxycinnamoyl derivatives	83550	140000	27100	15695	25200	6190	1.53052	0.187852	-2.41233	down	--
10	pma6647	C-hexosyl-chrysoeriol O-hexoside	Flavone C-glycosides	82500	81900	83100	33550	27100	40000	1.27826	0.406667	-1.29808	down	--
11	pmb0069	Benzamide	Others	244500	218000	271000	492000	548000	436000	1.11605	2.01227	1.00882	up	C09815
12	pmb0115	3-Hydroxykynurenine	Amino acid derivatives	106500	108000	105000	37400	42900	31900	1.38417	0.351174	-1.50974	down	C02794
13	pmb0165	LysoPC 16:1	Lipids_Glycerophospholipids	101850	72700	131000	267500	200000	335000	1.2727	2.62641	1.39309	up	--
14	pmb0168	PC 16:1/14:1	Lipids_Glycerophospholipids	32700	40000	25400	13450	13200	13700	1.23876	0.411315	-1.28168	down	--
15	pmb0197	N2-methylguanosine	Nucleotide and its derivates	403000	280000	526000	1015500	1040000	991000	1.28254	2.51985	1.33334	up	--
16	pmb0325	N-Feruloyl spermidine	Phenolamides	161000	185000	137000	72750	131000	14500	1.16532	0.451863	-1.14604	down	--
17	pmb0374	Aminopurine	Others	8495000	6590000	10400000	30500000	33600000	27400000	1.52393	3.59035	1.84412	up	--
18	pmb0423	Hydroxy-methoxycinnamate	Hydroxycinnamoyl derivatives	3415000	3680000	3150000	1079500	1200000	959000	1.45107	0.316105	-1.66152	down	--
19	pmb0449	2-Aminoadipic acid (L-Homoglutamic acid)	Amino acids	78450	86500	70400	36254.5	9	72500	1.76718	0.462135	-1.11361	down	C00956
20	pmb0492	N',N",N"'-p-coumaroyl-cinnamoyl-caffeoyl spermidine	Phenolamides	401000	418000	384000	1260500	1900000	621000	1.2774	3.14339	1.65232	up	--
21	pmb0563	Peonidin	Anthocyanins	4595000	5430000	3760000	2280000	2430000	2130000	1.0992	0.496192	-1.01103	down	C08726
22	pmb0588	Luteolin 3',7-di-O-glucoside	Flavone	498500	493000	504000	220000	198000	242000	1.22441	0.441324	-1.18009	down	--
23	pmb0621	C-hexosyl-isorhamnetin O-hexoside	Flavone C-glycosides	170000	223000	117000	72800	121000	24600	1.14528	0.428235	-1.22352	down	--
24	pmb0628	Eriodictiol C-hexosyl-O-hexoside	Flavone C-glycosides	83300	134000	32600	23500	35200	11800	1.29278	0.282113	-1.82566	down	--
25	pmb0639	8-C-hexosyl-apigenin O-hexosyl-O-hexoside	Flavone C-glycosides	75100	90000	60200	34150	41600	26700	1.15454	0.454727	-1.13693	down	--
26	pmb0647	8-C-hexosyl-luteolin O-pentoside	Flavone C-glycosides	120000	114000	126000	42300	56700	27900	1.36547	0.3525	-1.5043	down	--
27	pmb0776	N-Feruloyl tryptamine	Tryptamine derivatives	16060	23000	9120	6250	9440	3060	1.16308	0.389166	-1.36154	down	--
28	pmb0789	Pyridoxine O-glucoside	Vitamins	22450000	19800000	25100000	9920000	14100000	5740000	1.17424	0.441871	-1.1783	down	--
29	pmb0801	4-Pyridoxic acid O-hexoside	Vitamins	2130000	2070000	2190000	743500	1120000	367000	1.35976	0.349061	-1.51845	down	--
30	pmb0802	D-Pantothenic acid	Vitamins	15950000	19300000	12600000	7560000	12000000	3120000	1.08132	0.473981	-1.0771	down	C00864
31	pmb0808	6,7-dihydroxycoumarin 6-O-quinic acid	Coumarins	122050	174000	70100	26654.5	53300	9	2.04189	0.21839	-2.19502	down	--
32	pmb0812	Imidazole-4-acetate	Indole derivatives	365000	421000	309000	152100	231000	73200	1.2079	0.416712	-1.26288	down	C02835
33	pmb0819	3-Indoleacetonitrile	Indole derivatives	294000	324000	264000	729500	941000	518000	1.2263	2.48129	1.31109	up	C02938
34	pmb0824	Syringic acid O-feruloyl-O-hexoside	Benzoic acid derivatives	82300	94000	70600	31765	53900	9630	1.27192	0.385966	-1.37345	down	--
35	pmb0829	Phosphoric acid	Organic acids	6650000	9260000	4040000	1124500	1950000	299000	1.76542	0.169098	-2.56407	down	C00009
36	pmb0854	LysoPC 18:3	Lipids_Glycerophospholipids	2135000	1760000	2510000	5945000	4530000	7360000	1.32891	2.78454	1.47744	up	--
37	pmb0855	LysoPC 16:0	Lipids_Glycerophospholipids	798500	617000	980000	2505000	1880000	3130000	1.40656	3.13713	1.64945	up	--
38	pmb0864	LysoPE 14:0	Lipids_Glycerophospholipids	55100	46600	63600	134000	113000	155000	1.25327	2.43194	1.28211	up	--
39	pmb0866	LysoPC 14:0	Lipids_Glycerophospholipids	252000	200000	304000	704500	579000	830000	1.34669	2.79563	1.48318	up	--
40	pmb0880	LysoPE 18:0 (2n isomer)	Lipids_Glycerophospholipids	6450	6730	6170	25800	17800	33800	1.54903	4	2	up	--
41	pmb0885	4-oxo-9Z,11Z,13E,15E-octadecatetraenoic acid	Lipids_Fatty acids	34000	38500	29500	70650	65600	75700	1.14877	2.07794	1.05515	up	--
42	pmb0889	Punicic acid	Lipids_Fatty acids	146000	155000	137000	364000	242000	486000	1.2067	2.49315	1.31797	up	C08364
43	pmb0890	MAG (18:2)	Lipids_Glycerolipids	479000	410000	548000	2975000	2160000	3790000	1.80549	6.21086	2.63479	up	--
44	pmb0964	iP7G	Nucleotide and its derivates	7035000	7580000	6490000	1943000	3220000	666000	1.51669	0.27619	-1.85626	down	--
45	pmb1178	O-Feruloyl 2-hydroxylcoumarin	Coumarins	4155000	4430000	3880000	1545000	1950000	1140000	1.33298	0.371841	-1.42724	down	--
46	pmb1574	Octadecadien-6-ynoic acid	Lipids_Fatty acids	64450	55000	73900	297000	271000	323000	1.67302	4.60822	2.20421	up	--
47	pmb1650	Octadeca-11E,13E,15Z-trienoic acid	Lipids_Fatty acids	5815000	2360000	9270000	1445000	1670000	1220000	1.39059	0.248495	-2.00871	down	--
48	pmb1652	Phthalic anhydride	Others	22075000	8650000	35500000	6035000	6850000	5220000	1.30595	0.273386	-1.87099	down	--
49	pmb1656	MAG (18:3) isomer4	Lipids_Glycerolipids	27550	24100	31000	146500	104000	189000	1.71891	5.3176	2.41078	up	--
50	pmb2211	Cocamidopropyl betaine	Others	185500	176000	195000	379500	265000	494000	1.05329	2.04582	1.03268	up	--
51	pmb2319	LysoPC 15:0	Lipids_Glycerophospholipids	346500	267000	426000	1059500	969000	1150000	1.42204	3.05772	1.61246	up	--
52	pmb2406	LysoPC 17:0	Lipids_Glycerophospholipids	560500	426000	695000	2970000	2310000	3630000	1.73079	5.29884	2.40568	up	--
53	pmb2444	MAG (18:3) isomer1	Lipids_Glycerolipids	936500	713000	1160000	4590000	3500000	5680000	1.68468	4.90123	2.29314	up	--
54	pmb2648	Thiamine	Vitamins	29850	45700	14000	80050	70500	89600	1.30307	2.68174	1.42317	up	C00378
55	pmb2654	Anthranilate O-hexosyl-O-hexoside	Benzoic acid derivatives	546000	520000	572000	55600	68300	42900	2.05223	0.101832	-3.29574	down	--
56	pmb2657	Argininosuccinate	Organic acids	32000	36000	28000	111500	110000	113000	1.5151	3.48438	1.8009	up	C03406
57	pmb2684	Cyclic AMP	Nucleotide and its derivates	37250	26700	47800	179500	153000	206000	1.68921	4.81879	2.26867	up	C00575
58	pmb2723	4-hydroxycoumarin di-glucoside	Coumarins	37700	45100	30300	14300	15800	12800	1.30571	0.37931	-1.39855	down	--
59	pmb2778	9,10-EODE	Lipids_Fatty acids	105500	111000	100000	333000	202000	464000	1.35539	3.1564	1.65828	up	--
60	pmb2786	9-HOTrE	Lipids_Fatty acids	57750	66400	49100	170500	104000	237000	1.30673	2.95238	1.56188	up	--
61	pmb2791	9-HpOTrE	Lipids_Fatty acids	29350	23900	34800	94050	63100	125000	1.39417	3.20443	1.68007	up	--
62	pmb2804	13-HPODE	Lipids_Fatty acids	5410	4790	6030	11380	8260	14500	1.09185	2.10351	1.0728	up	C04717
63	pmb2855	L-Glutamine O-hexside	Amino acid derivatives	30600	34100	27100	15250	17800	12700	1.10627	0.498366	-1.00472	down	--
64	pmb2922	Uridine 5'-diphospho-D-glucose	Nucleotide and its derivates	49350	49400	49300	5790	6060	5520	1.98707	0.117325	-3.09141	down	C00029
65	pmb2940	1-O-beta-D-Glucopyranosyl sinapate	Hydroxycinnamoyl derivatives	193950	332000	55900	35600	32500	38700	1.47218	0.183552	-2.44574	down	--
66	pmb2984	Acetyl-eriodictyol O-hexoside	Flavone	21650	18500	24800	47400	53000	41800	1.18117	2.18938	1.13052	up	--
67	pmb3023	Eriodictyol C-hexoside	Flavone C-glycosides	130000	226000	34000	19250	15800	22700	1.58111	0.148077	-2.75558	down	--
68	pmb3047	Tricin 4'-O-(syringyl alcohol) ether 5-O-hexoside	Flavonolignan	27700	25300	30100	13850	14900	12800	1.11963	0.5	-1	down	--
69	pmb3058	Quinic acid O-glucuronic acid	Quinate and its derivatives	24150	28000	20300	10500	10300	10700	1.2165	0.434783	-1.20163	down	--
70	pmb3117	LysoPE 16:0	Lipids_Glycerophospholipids	5330000	4290000	6370000	15900000	14500000	17300000	1.40746	2.98311	1.57682	up	--
71	pmb4344	Guanosine 5'-monophosphate	Nucleotide and its derivates	321000	203000	439000	856500	741000	972000	1.30739	2.66822	1.41588	up	C00144
72	pmb5304	α-Linolenic acid	Lipids_Fatty acids	36750	27700	45800	100450	90900	110000	1.34248	2.73333	1.45066	up	C06427
73	pmc0066	2'-Deoxyinosine-5'-monophosphate	Nucleotide and its derivates	306000	271000	341000	58850	67800	49900	1.73717	0.19232	-2.37842	down	C06196
74	pmc0274	6-Methylmercaptopurine	Nucleotide and its derivates	1655000	1350000	1960000	4190000	4300000	4080000	1.29879	2.53172	1.34012	up	C16614
75	pmc0682	4-Aminoindole	Indole derivatives	320500	427000	214000	153500	166000	141000	1.05182	0.478939	-1.06209	down	--
76	pmc1990	4'-Hydroxy-5,7-dimethoxyflavanone	Flavanone	533000	247000	819000	165000	173000	157000	1.27585	0.309568	-1.69167	down	--
77	pmd0023	Adenosine	Nucleotide and its derivates	352000	220000	484000	1825000	1670000	1980000	1.73393	5.18466	2.37425	up	C00212
78	pmd0130	LysoPC 14:0 (2n isomer)	Lipids_Glycerophospholipids	487500	391000	584000	1265000	1070000	1460000	1.29889	2.59487	1.37566	up	--
79	pmd0132	LysoPC 16:0 (2n isomer)	Lipids_Glycerophospholipids	907500	695000	1120000	3180000	2290000	4070000	1.47095	3.50413	1.80906	up	--
80	pmd0158	LysoPE 14:0 (2n isomer)	Lipids_Glycerophospholipids	44250	38300	50200	103000	96000	110000	1.23761	2.32768	1.21889	up	--
81	pmd0160	LysoPE 16:0 (2n isomer)	Lipids_Glycerophospholipids	10895000	9290000	12500000	30100000	27800000	32400000	1.35952	2.76274	1.4661	up	--
82	pme0005	Purine	Nucleotide and its derivates	679500	512000	847000	187500	268000	107000	1.49698	0.275938	-1.85758	down	C15587
83	pme0006	L-Proline	Amino acids	422000	439000	405000	3530000	5480000	1580000	1.86108	8.36493	3.06435	up	C00148
84	pme0016	L-(-)-Cystine	Amino acids	20290	32600	7980	4429.5	8850	9	1.87203	0.21831	-2.19555	down	C00491
85	pme0020	L-Phenylalanine	Amino acids	5880000	4580000	7180000	16150000	12700000	19600000	1.32361	2.7466	1.45765	up	C00079
86	pme0031	Thymine	Nucleotide and its derivates	66350	62300	70400	22050	33500	10600	1.3932	0.332329	-1.58932	down	C00178
87	pme0033	Hypoxanthine	Nucleotide and its derivates	205500	149000	262000	473500	473000	474000	1.21731	2.30414	1.20423	up	C00262
88	pme0039	L-Valine	Amino acids	3425000	3890000	2960000	1560000	2100000	1020000	1.15385	0.455474	-1.13456	down	C00183
89	pme0040	Adenine	Nucleotide and its derivates	207000	153000	261000	575000	541000	609000	1.3562	2.77778	1.47393	up	C00147
90	pme0042	L-(+)-Arginine	Amino acids	59000	56500	61500	164500	149000	180000	1.36795	2.78814	1.4793	up	C00062
91	pme0050	L-Tryptophan	Amino acids	15050000	16800000	13300000	48600000	43300000	53900000	1.4612	3.22924	1.69119	up	C00078
92	pme0057	DL-homocysteine	Amino acids	818500	597000	1040000	334000	420000	248000	1.21537	0.408064	-1.29313	down	C00155
93	pme0088	Luteolin	Flavone	2.42e+06	4840000	9	761000	777000	745000	1.28532	0.314462	-1.66904	down	C01514
94	pme0118	Pyrrole-2-carboxylic acid	Amino acid derivatives	11765	9730	13800	30100	25900	34300	1.29357	2.55844	1.35526	up	C05942
95	pme0120	5-Aminovaleric acid	Amino acid derivatives	25450	26900	24000	12175	20200	4150	1.09869	0.478389	-1.06374	down	C00431
96	pme0128	D-Alanyl-D-Alanine	Amino acid derivatives	4110	4530	3690	11800	8800	14800	1.3492	2.87105	1.52158	up	C00993
97	pme0132	Asp-phe	Amino acid derivatives	56900	38900	74900	313000	188000	438000	1.7031	5.50088	2.45966	up	--
98	pme0137	Nα-Acetyl-L-glutamine	Amino acid derivatives	49700	56300	43100	23750	27700	19800	1.13795	0.477867	-1.06532	down	--
99	pme0166	1-Methylxanthine	Nucleotide and its derivates	42300	36300	48300	14855	20100	9610	1.35703	0.351182	-1.50971	down	C16358
100	pme0186	8-Hydroxyguanosine	Nucleotide and its derivates	21400	14500	28300	50450	30000	70900	1.10399	2.35748	1.23724	up	--
101	pme0190	N-Glycyl-L-leucine	Amino acid derivatives	81950	41900	122000	395000	243000	547000	1.63204	4.82001	2.26904	up	C02155
102	pme0195	L-Cysteine	Amino acids	867000	880000	854000	4240000	4370000	4110000	1.70991	4.89043	2.28996	up	C00097
103	pme0237	Ethyl 3,4-Dihydroxybenzoate (Ethyl protocatechuate)	Organic acids	62650	77600	47700	22550	27100	18000	1.3258	0.359936	-1.47419	down	--
104	pme0238	2–furanoic acid	Organic acids	217500	301000	134000	51800	84300	19300	1.55182	0.238161	-2.06999	down	--
105	pme0243	Glutaric acid	Organic acids	881000	950000	812000	1900000	1580000	2220000	1.16107	2.15664	1.10879	up	C00489
106	pme0252	N-Acetyl-l-leucine	Amino acid derivatives	113600	184000	43200	32250	36800	27700	1.26065	0.283891	-1.81659	down	C02710
107	pme0255	Cytidine	Nucleotide and its derivates	12530	7760	17300	75150	50800	99500	1.77487	5.99761	2.58439	up	C00475
108	pme0291	Dl-2-Aminooctanoic acid	Organic acids	34600	46500	22700	14725	23500	5950	1.13319	0.425578	-1.2325	down	--
109	pme0321	Kaempferol 7-O-rhamnoside	Flavonol	17750	17500	18000	8550	11300	5800	1.1235	0.48169	-1.05382	down	--
110	pme0368	Apigenin 7-rutinoside (Isorhoifolin)	Flavone	395000	324000	466000	146440	1880	291000	1.54253	0.370734	-1.43154	down	--
111	pme0376	Naringenin	Flavanone	34050	29100	39000	94650	72300	117000	1.32985	2.77974	1.47495	up	C00509
112	pme0399	Chlorogenic acid (3-O-Caffeoylquinic acid)	Quinate and its derivatives	227500	246000	209000	99004.5	198000	9	1.86641	0.435185	-1.2003	down	C00852
113	pme0422	3-Hydroxy-4-methoxycinnamic acid	Hydroxycinnamoyl derivatives	419500	386000	453000	1091500	873000	1310000	1.29593	2.60191	1.37957	up	--
114	pme0486	Methylmalonic acid	Organic acids	3525000	3520000	3530000	13000000	12200000	13800000	1.54872	3.68794	1.88282	up	C02170
115	pme0496	Nicotinic acid	Nicotinic acid derivatives	87800	74600	101000	233000	183000	283000	1.30268	2.65376	1.40804	up	C00253
116	pme0519	D-(+)-Sucrose	Carbohydrates	26150000	22600000	29700000	5970000	7260000	4680000	1.63919	0.228298	-2.13101	down	--
117	pme1002	L-Tyramine	Amino acids	4455000	3520000	5390000	1366000	2050000	682000	1.43139	0.306622	-1.70547	down	C00483
118	pme1063	Uridine	Nucleotide and its derivates	524500	372000	677000	2465000	1580000	3350000	1.62626	4.69971	2.23257	up	C00299
119	pme1086	Glutathione reduced form	Amino acid derivatives	838000	996000	680000	226000	267000	185000	1.53216	0.26969	-1.89063	down	C00051
120	pme1107	Guanine	Nucleotide and its derivates	386000	197000	575000	1580000	1100000	2060000	1.55673	4.09326	2.03325	up	C00242
121	pme1175	Guanosine	Nucleotide and its derivates	1345000	1030000	1660000	10435000	6970000	13900000	1.90513	7.75836	2.95575	up	C00387
122	pme1201	Phloretin	Flavanone	15000	14900	15100	40150	28700	51600	1.28727	2.67667	1.42044	up	C00774
123	pme1239	S-(methyl)glutathione	Amino acid derivatives	15050	17400	12700	6315	6840	5790	1.24259	0.419601	-1.25291	down	C11347
124	pme1266	3-Methylxanthine	Nucleotide and its derivates	504500	501000	508000	206500	261000	152000	1.26494	0.409316	-1.28871	down	C16357
125	pme1294	Xanthosine	Nucleotide and its derivates	251500	226000	277000	718000	807000	629000	1.3783	2.85487	1.51343	up	C01762
126	pme1310	N'-Formylkynurenine	Amino acid derivatives	8380	8930	7830	22950	20700	25200	1.35507	2.73866	1.45347	up	C02700
127	pme1363	Nicotinic acid adenine dinucleotide	Nucleotide and its derivates	3230000	2640000	3820000	1145000	1460000	830000	1.34859	0.354489	-1.49619	down	C00003
128	pme1398	Delphinidin 3-O-glucoside (Mirtillin)	Anthocyanins	5285000	6420000	4150000	1884000	3110000	658000	1.31825	0.356481	-1.4881	down	C12138
129	pme1518	Nobiletin	Flavone	96500	112000	81000	18400	15400	21400	1.73638	0.190674	-2.39082	down	C10112
130	pme1550	Tangeretin	Flavone	33050	43300	22800	9	9	9	3.87865	0.000272315	-11.8424	down	C10190
131	pme1583	Eriodictyol	Flavanone	256500	224000	289000	598500	442000	755000	1.18659	2.33333	1.22239	up	C05631
132	pme1590	Isorhamnetin	Flavonol	4079.5	9	8150	15150	11300	19000	1.82922	3.71369	1.89285	up	C10084
133	pme1646	Pinoresinol	Hydroxycinnamoyl derivatives	4110	4050	4170	8670	7410	9930	1.15175	2.10949	1.07689	up	--
134	pme1667	Isovitexin 7-O-glucoside (Saponarin)	Others	599000	964000	234000	122250	174000	70500	1.51747	0.20409	-2.29272	down	C08064
135	pme1730	D-Erythronolactone	Organic acids	284000	318000	250000	1168500	997000	1340000	1.60341	4.11444	2.04069	up	--
136	pme1738	3-Carbamyl-1-methylpyridinium (1-Methylnicotinamide)	Pyridine derivatives	49550	53900	45200	13650	15700	11600	1.53468	0.275479	-1.85998	down	C02918
137	pme1830	Succinic acid	Organic acids	3680000	3770000	3590000	14200000	13500000	14900000	1.57616	3.8587	1.94811	up	C00042
138	pme1846	D(+)-Glucose	Carbohydrates	301000	317000	285000	871500	886000	857000	1.39913	2.89535	1.53374	up	C00031
139	pme1944	D-Mannitol	Alcohols and polyols	1530000	1420000	1640000	211700	333000	90400	1.91233	0.138366	-2.85344	down	C00392
140	pme2036	Quinic acid	Quinate and its derivatives	2505000	2450000	2560000	1205000	1350000	1060000	1.15436	0.481038	-1.05578	down	C00296
141	pme2050	Citric acid	Organic acids	924000	1280000	568000	237500	307000	168000	1.49882	0.257035	-1.95997	down	C00158
142	pme2111	L-ascorbate	Vitamins	19700000	27600000	11800000	1660000	1610000	1710000	2.08677	0.084264	-3.56894	down	C00072
143	pme2181	Nomilin	Terpenoids	16575	26400	6750	5095	4930	5260	1.22462	0.307391	-1.70185	down	C08773
144	pme2266	Biotin	Vitamins	523000	503000	543000	231500	319000	144000	1.18659	0.442639	-1.1758	down	C00120
145	pme2268	Trigonelline	Alkaloids	590500	631000	550000	243500	334000	153000	1.24266	0.412362	-1.27802	down	C01004
146	pme2278	Guanosine monophosphate	Nucleotide and its derivates	522000	316000	728000	1455000	1200000	1710000	1.32997	2.78736	1.4789	up	--
147	pme2321	Hesperetin	Flavanone	67350	63800	70900	230500	219000	242000	1.50378	3.42242	1.77502	up	C01709
148	pme2362	Mandelic acid	Organic acids	58000	42300	73700	165000	163000	167000	1.37418	2.84483	1.50834	up	C01984
149	pme2366	Phenethylamine	Others	357400	699000	15800	49054.5	98100	9	1.9064	0.137254	-2.86508	down	C05332
150	pme2427	N-Acetyl-L-tyrosine	Amino acid derivatives	67500	65600	69400	211500	183000	240000	1.43944	3.13333	1.6477	up	--
151	pme2435	L-Fucose	Carbohydrates	135500	147000	124000	61900	74300	49500	1.18055	0.456827	-1.13028	down	C01019
152	pme2478	Protocatechuic aldehyde	Catechin derivatives	142000	171000	113000	383500	426000	341000	1.33701	2.7007	1.43334	up	C16700
153	pme2598	3,4-Dihydroxybenzeneacetic acid	Organic acids	117500	114000	121000	276000	289000	263000	1.2523	2.34894	1.23201	up	--
154	pme2634	Dl-Norvaline	Amino acids	2840000	3290000	2390000	1412000	1910000	914000	1.06894	0.497183	-1.00815	down	C01826
155	pme2639	Enterodiol	Alcohols and polyols	46000	47100	44900	19950	18800	21100	1.23918	0.433696	-1.20525	down	C18166
156	pme2651	NADP	Others	150500	125000	176000	59050	70000	48100	1.28435	0.392359	-1.34975	down	C00006
157	pme2671	4-Hydroxybenzaldehyde	Benzoic acid derivatives	327500	404000	251000	115350	131000	99700	1.34637	0.352214	-1.50548	down	C00633
158	pme2693	N-Acetylputrescine	Phenolamides	73600	89800	57400	35450	40000	30900	1.10531	0.481658	-1.05392	down	C02714
159	pme2702	4-Acetamidobutyric acid	Organic acids	87200	89800	84600	14700	17200	12200	1.81025	0.168578	-2.56851	down	C02946
160	pme2752	N-Acetyl-D-glucosamine	Carbohydrates	7195	5510	8880	15600	19100	12100	1.13163	2.16817	1.11648	up	C00140
161	pme2827	Palmitaldehyde	Lipids_Fatty acids	16750000	8600000	24900000	5230000	5430000	5030000	1.30915	0.312239	-1.67928	down	C00517
162	pme2890	L-Homocystine	Amino acids	21050	9900	32200	48750	68800	28700	1.08412	2.31591	1.21158	up	C01817
163	pme2895	Dihydromyricetin	Flavonol	83200	105000	61400	9	9	9	4.09515	0.000108173	-13.1744	down	C02906
164	pme2914	3-Hydroxy-3-methylpentane-1,5-dioic acid	Amino acid derivatives	7345000	12800000	1890000	712000	798000	626000	1.82273	0.0969367	-3.36681	down	C03761
165	pme2931	2-(-)-Carvone	Others	35500	22400	48600	10350	12600	8100	1.42529	0.291549	-1.77819	down	--
166	pme2954	Quercetin	Flavonol	82550	83900	81200	239000	163000	315000	1.33073	2.89522	1.53367	up	C00389
167	pme2960	Naringenin chalcone	Flavanone	39800	32400	47200	91350	72700	110000	1.19116	2.29523	1.19864	up	C06561
168	pme2979	Pinocembrin (Dihydrochrysin)	Flavanone	7520	7650	7390	18275	8450	28100	1.02381	2.43019	1.28107	up	C09827
169	pme2984	Isosakuranetin-7-neohesperidoside (Poncirin)	Flavanone	80650	124000	37300	23650	21900	25400	1.31379	0.293242	-1.76983	down	C09830
170	pme2988	3,4-Dihydrocoumarin	Coumarins	110850	127000	94700	39900	52100	27700	1.34168	0.359946	-1.47415	down	C02274
171	pme2993	Scopoletin (7-Hydroxy-5-methoxycoumarin)	Coumarins	317500	332000	303000	148500	171000	126000	1.17197	0.467717	-1.09629	down	C01752
172	pme2997	4-Hydroxycoumarin	Coumarins	35950	40900	31000	5104.5	10200	9	2.15838	0.141989	-2.81615	down	C20414
173	pme3007	Uridine 5’-diphosphate	Nucleotide and its derivates	21500	12200	30800	111100	80200	142000	1.70353	5.16744	2.36945	up	C00015
174	pme3011	γ-aminobutyric acid	Organic acids	221000	255000	187000	74850	116000	33700	1.36773	0.338688	-1.56197	down	C00334
175	pme3038	5-oxoproline	Amino acid derivatives	2720000	2480000	2960000	7115000	10100000	4130000	1.19398	2.61581	1.38726	up	C01879
176	pme3081	4-(Aminomethyl)-5-(hydroxymethyl)-2-methylpyridin-3-ol	Others	352004	704000	9	9	9	9	3.05624	2.55679e-05	-15.2553	down	C00534
177	pme3096	Aminomalonic acid	Organic acids	1480000	1510000	1450000	5560000	5560000	5560000	1.56172	3.75676	1.90949	up	C00872
178	pme3143	6-Hydroxy-4-methylcoumarin	Coumarins	55350	66000	44700	25500	22200	28800	1.1548	0.460705	-1.11809	down	--
179	pme3160	D-Glucose 6-phosphate	Carbohydrates	408000	378000	438000	187000	197000	177000	1.1931	0.458333	-1.12553	down	C00092
180	pme3171	Cytidine 5'-monophosphate (Cytidylic acid)	Nucleotide and its derivates	25450	25200	25700	51350	50300	52400	1.13674	2.01768	1.0127	up	C00055
181	pme3184	2'-Deoxyadenosine-5'-monophosphate	Nucleotide and its derivates	2170000	1850000	2490000	915000	1320000	510000	1.20632	0.421659	-1.24585	down	C00360
182	pme3186	Dl-Glyceraldehyde3-phosphate	Others	29650	34800	24500	70850	104000	37700	1.07622	2.38954	1.25674	up	--
183	pme3198	2,4-Dihydroxybenzoic acid	Benzoic acid derivatives	1775000	1480000	2070000	6735000	5860000	7610000	1.55607	3.79437	1.92386	up	--
184	pme3200	1-methylguanidine	Nucleotide and its derivates	25550	24900	26200	2104.5	9	4200	2.35475	0.0823679	-3.60177	down	--
185	pme3207	trans,trans-Muconic acid	Organic acids	2020000	1500000	2540000	11360000	9020000	13700000	1.76552	5.62376	2.49154	up	--
186	pme3255	Methyleugenol	Hydroxycinnamoyl derivatives	43550	44800	42300	7395	10200	4590	1.80538	0.169805	-2.55805	down	C10454
187	pme3276	2'-Hydroxygenistein	Isoflavone	55400	56400	54400	445500	438000	453000	1.95986	8.04152	3.00747	up	C12134
188	pme3282	Afzelechin (3,5,7,4'-Tetrahydroxyflavan)	Flavanone	18750	31000	6500	4120	3050	5190	1.41983	0.219733	-2.18617	down	C09320
189	pme3333	1,4-dihydro-1-Methyl-4-oxo-3-pyridinecarboxamide	Pyridine derivatives	121350	96700	146000	488000	415000	561000	1.58694	4.02143	2.00771	up	--
190	pme3413	Coumarin	Coumarins	20850	23800	17900	10300	10200	10400	1.11857	0.494005	-1.0174	down	C05851
191	pme3428	Esculin (6,7-Dihydroxycoumarin-6-glucoside)	Coumarins	498500	467000	530000	210500	233000	188000	1.25373	0.422267	-1.24377	down	C09264
192	pme3461	Homoeriodictyol	Flavanone	25400	26300	24500	93850	87700	100000	1.54955	3.69488	1.88553	up	C09756
193	pme3475	Butin	Flavone	32800	25200	40400	97050	73100	121000	1.3664	2.95884	1.56503	up	C09614
194	pme3484	Myricetin 3-O-galactoside	Flavonol	18830	31600	6060	3080	4350	1810	1.59755	0.163569	-2.61203	down	--
195	pme3502	Formononetin 7-O-glucoside (Ononin)	Isoflavone	408500	589000	228000	49950	70700	29200	1.90303	0.122277	-3.03178	down	C10509
196	pme3514	Morin	Flavonol	64250	53500	75000	359000	249000	469000	1.74146	5.58755	2.48222	up	C10105
197	pme3835	Guanosine 3',5'-cyclic monophosphate	Nucleotide and its derivates	703000	561000	845000	220500	180000	261000	1.4345	0.313656	-1.67275	down	C00942
198	pme3961	Deoxyadenosine	Nucleotide and its derivates	410500	334000	487000	1289500	1660000	919000	1.39769	3.14129	1.65136	up	C00559
199	pme3965	2-(dimethylamino)guanosine	Nucleotide and its derivates	33250	27900	38600	76350	52900	99800	1.14861	2.29624	1.19927	up	--

## Sheet: 500 vs 200
Differential metabolites
Number	Index	Compounds	Class	200-1	200-2	200-3	500-1	500-2	500-3	VIP	Fold_Change	LogFC	type	KEGG ID
1	pma0170	N', N''-Diferuloylspermidine	Phenolamides	12900	18700	15800	5404.5	10800	9	2.18558	0.342057	-1.54769	down	--
2	pma6460	5-O-p-Coumaroylquinic acid	Quinate and its derivatives	9	9	9	455	901	9	2.38397	50.5556	5.6598	up	--
3	pmb0115	3-Hydroxykynurenine	Amino acid derivatives	77000	129000	103000	37400	42900	31900	1.64746	0.363107	-1.46153	down	C02794
4	pmb0130	N-Acetyl tryptamine	Phenolamides	10300	9	5154.5	124004	9	248000	1.17871	24.0575	4.58842	up	--
5	pmb0165	LysoPC 16:1	Lipids_Glycerophospholipids	154000	68900	111450	267500	200000	335000	1.48647	2.40018	1.26314	up	--
6	pmb0374	Aminopurine	Others	15100000	13400000	14250000	30500000	33600000	27400000	1.46576	2.14035	1.09785	up	--
7	pmb0478	Coumarin O-rutinoside	Hydroxycinnamoyl derivatives	34600	25400	30000	14960	22500	7420	1.31162	0.498667	-1.00385	down	--
8	pmb0492	N',N",N"'-p-coumaroyl-cinnamoyl-caffeoyl spermidine	Phenolamides	883000	330000	606500	1260500	1900000	621000	1.13256	2.07832	1.05542	up	--
9	pmb0545	Rosinidin O-hexoside	Anthocyanins	99400	65500	82450	41065	74300	7830	1.34925	0.498059	-1.00561	down	--
10	pmb0615	Hesperetin C-hexosyl-O-hexosyl-O-hexoside	Flavone C-glycosides	91300	85300	88300	40850	71200	10500	1.42295	0.462627	-1.11208	down	--
11	pmb0653	di-C,C-hexosyl-apigenin	Flavone C-glycosides	681000	789000	735000	365500	338000	393000	1.40751	0.497279	-1.00787	down	--
12	pmb0709	Quercetin 7-O-malonylhexosyl-hexoside	Flavonol	42000	384000	213000	40650	36800	44500	1.63867	0.190845	-2.38953	down	--
13	pmb0727	Tricin O-glycerol	Flavone	8620	9	4314.5	11380	9960	12800	2.0498	2.63762	1.39924	up	--
14	pmb0749	O-Feruloyl quinic acid	Quinate and its derivatives	116000	145000	130500	63600	89200	38000	1.36181	0.487356	-1.03695	down	--
15	pmb0771	N-Feruloyl tyramine	Phenolamides	870000	826000	848000	2010000	2070000	1950000	1.57439	2.37028	1.24506	up	C02717
16	pmb0812	Imidazole-4-acetate	Indole derivatives	278000	1480000	879000	152100	231000	73200	1.96432	0.173038	-2.53084	down	C02835
17	pmb0818	Methoxyindoleacetic acid	Indole derivatives	3380000	3300000	3340000	8105000	12000000	4210000	1.35035	2.42665	1.27896	up	C05660
18	pmb0819	3-Indoleacetonitrile	Indole derivatives	187000	217000	202000	729500	941000	518000	1.86511	3.61139	1.85255	up	C02938
19	pmb0854	LysoPC 18:3	Lipids_Glycerophospholipids	2990000	1550000	2270000	5945000	4530000	7360000	1.58827	2.61894	1.38898	up	--
20	pmb0855	LysoPC 16:0	Lipids_Glycerophospholipids	1080000	632000	856000	2505000	1880000	3130000	1.69255	2.9264	1.54913	up	--
21	pmb0864	LysoPE 14:0	Lipids_Glycerophospholipids	58400	50900	54650	134000	113000	155000	1.57927	2.45197	1.29394	up	--
22	pmb0866	LysoPC 14:0	Lipids_Glycerophospholipids	351000	266000	308500	704500	579000	830000	1.49812	2.28363	1.19133	up	--
23	pmb0880	LysoPE 18:0 (2n isomer)	Lipids_Glycerophospholipids	17800	7900	12850	25800	17800	33800	1.25145	2.00778	1.0056	up	--
24	pmb0890	MAG (18:2)	Lipids_Glycerolipids	754000	610000	682000	2975000	2160000	3790000	2.01199	4.36217	2.12505	up	--
25	pmb0964	iP7G	Nucleotide and its derivates	9780000	4570000	7175000	1943000	3220000	666000	1.84631	0.270801	-1.88469	down	--
26	pmb1096	Indole	Indole derivatives	4700000	3780000	4240000	9725000	14500000	4950000	1.2704	2.29363	1.19763	up	C00463
27	pmb1574	Octadecadien-6-ynoic acid	Lipids_Fatty acids	90700	145000	117850	297000	271000	323000	1.60642	2.52015	1.33351	up	--
28	pmb1650	Octadeca-11E,13E,15Z-trienoic acid	Lipids_Fatty acids	2300000	6980000	4640000	1445000	1670000	1220000	1.62237	0.311422	-1.68306	down	--
29	pmb1652	Phthalic anhydride	Others	9430000	29000000	19215000	6035000	6850000	5220000	1.60959	0.314078	-1.67081	down	--
30	pmb1656	MAG (18:3) isomer4	Lipids_Glycerolipids	39700	35900	37800	146500	104000	189000	1.91787	3.87566	1.95444	up	--
31	pmb2211	Cocamidopropyl betaine	Others	143000	208000	175500	379500	265000	494000	1.36942	2.16239	1.11263	up	--
32	pmb2319	LysoPC 15:0	Lipids_Glycerophospholipids	432000	329000	380500	1059500	969000	1150000	1.70458	2.78449	1.47742	up	--
33	pmb2363	MAG (18:1) isomer1	Lipids_Glycerolipids	142000	457000	299500	138000	142000	134000	1.16019	0.460768	-1.11789	down	--
34	pmb2406	LysoPC 17:0	Lipids_Glycerophospholipids	726000	418000	572000	2970000	2310000	3630000	2.14689	5.19231	2.37638	up	--
35	pmb2444	MAG (18:3) isomer1	Lipids_Glycerolipids	1260000	1210000	1235000	4590000	3500000	5680000	1.90492	3.7166	1.89398	up	--
36	pmb2654	Anthranilate O-hexosyl-O-hexoside	Benzoic acid derivatives	399000	195000	297000	55600	68300	42900	2.13415	0.187205	-2.41731	down	--
37	pmb2684	Cyclic AMP	Nucleotide and its derivates	73900	45900	59900	179500	153000	206000	1.74755	2.99666	1.58336	up	C00575
38	pmb2791	9-HpOTrE	Lipids_Fatty acids	33400	49700	41550	94050	63100	125000	1.4003	2.26354	1.17858	up	--
39	pmb2922	Uridine 5'-diphospho-D-glucose	Nucleotide and its derivates	24500	14800	19650	5790	6060	5520	1.83256	0.294656	-1.76289	down	C00029
40	pmb3023	Eriodictyol C-hexoside	Flavone C-glycosides	21200	63300	42250	19250	15800	22700	1.21127	0.455621	-1.13409	down	--
41	pmb3028	Tricin O-sinapic acid	Flavone	22300	12800	17550	36600	30700	42500	1.38901	2.08547	1.06037	up	--
42	pmb3117	LysoPE 16:0	Lipids_Glycerophospholipids	7650000	4850000	6250000	15900000	14500000	17300000	1.6152	2.544	1.3471	up	--
43	pmb4344	Guanosine 5'-monophosphate	Nucleotide and its derivates	325000	451000	388000	856500	741000	972000	1.47649	2.20747	1.1424	up	C00144
44	pmc0066	2'-Deoxyinosine-5'-monophosphate	Nucleotide and its derivates	164000	248000	206000	58850	67800	49900	1.86707	0.28568	-1.80753	down	C06196
45	pmc0274	6-Methylmercaptopurine	Nucleotide and its derivates	1870000	1820000	1845000	4190000	4300000	4080000	1.53519	2.271	1.18333	up	C16614
46	pmd0023	Adenosine	Nucleotide and its derivates	692000	489000	590500	1825000	1670000	1980000	1.78936	3.0906	1.62789	up	C00212
47	pmd0130	LysoPC 14:0 (2n isomer)	Lipids_Glycerophospholipids	635000	506000	570500	1265000	1070000	1460000	1.47988	2.21735	1.14884	up	--
48	pmd0132	LysoPC 16:0 (2n isomer)	Lipids_Glycerophospholipids	1320000	712000	1016000	3180000	2290000	4070000	1.7367	3.12992	1.64613	up	--
49	pmd0136	LysoPC 18:0	Lipids_Glycerophospholipids	444000	304000	374000	787500	576000	999000	1.36037	2.10561	1.07424	up	--
50	pmd0158	LysoPE 14:0 (2n isomer)	Lipids_Glycerophospholipids	45800	38800	42300	103000	96000	110000	1.59221	2.43499	1.28391	up	--
51	pmd0160	LysoPE 16:0 (2n isomer)	Lipids_Glycerophospholipids	15000000	9500000	12250000	30100000	27800000	32400000	1.58453	2.45714	1.29698	up	--
52	pme0002	Hesperetin 7-O-neohesperidoside (Neohesperidin)	Flavanone	6150000	5680000	5915000	2700000	3760000	1640000	1.44617	0.456467	-1.13142	down	C09806
53	pme0006	L-Proline	Amino acids	815000	696000	755500	3530000	5480000	1580000	1.9054	4.6724	2.22416	up	C00148
54	pme0007	L-Citrulline	Amino acids	6990	6820	6905	14100	13500	14700	1.43022	2.042	1.02998	up	C00327
55	pme0020	L-Phenylalanine	Amino acids	5100000	5100000	5100000	16150000	12700000	19600000	1.78542	3.16667	1.66297	up	C00079
56	pme0031	Thymine	Nucleotide and its derivates	66700	56800	61750	22050	33500	10600	1.67236	0.357085	-1.48566	down	C00178
57	pme0042	L-(+)-Arginine	Amino acids	77000	82400	79700	164500	149000	180000	1.43124	2.06399	1.04544	up	C00062
58	pme0050	L-Tryptophan	Amino acids	11200000	15200000	13200000	48600000	43300000	53900000	1.92511	3.68182	1.88042	up	C00078
59	pme0075	N-Acetyl-L-glutamic acid	Amino acid derivatives	50400	57700	54050	108100	126000	90200	1.37398	2	1	up	C00624
60	pme0118	Pyrrole-2-carboxylic acid	Amino acid derivatives	11800	13400	12600	30100	25900	34300	1.56055	2.38889	1.25634	up	C05942
61	pme0132	Asp-phe	Amino acid derivatives	107000	79100	93050	313000	188000	438000	1.7423	3.36378	1.75008	up	--
62	pme0186	8-Hydroxyguanosine	Nucleotide and its derivates	14600	22400	18500	50450	30000	70900	1.53896	2.72703	1.44733	up	--
63	pme0190	N-Glycyl-L-leucine	Amino acid derivatives	117000	88300	102650	395000	243000	547000	1.86502	3.84803	1.94412	up	C02155
64	pme0195	L-Cysteine	Amino acids	1460000	1860000	1660000	4240000	4370000	4110000	1.63689	2.55422	1.35288	up	C00097
65	pme0202	Quercetin 3-O-rutinoside (Rutin)	Flavonol	7130000	7810000	7470000	3690000	5240000	2140000	1.3525	0.493976	-1.01749	down	C05625
66	pme0255	Cytidine	Nucleotide and its derivates	34400	24500	29450	75150	50800	99500	1.53178	2.55178	1.35151	up	C00475
67	pme0289	4-Ethylbenzoic acid	Organic acids	13500	28800	21150	8780	9260	8300	1.4551	0.41513	-1.26836	down	--
68	pme0368	Apigenin 7-rutinoside (Isorhoifolin)	Flavone	476000	355000	415500	146440	1880	291000	1.97414	0.352443	-1.50454	down	--
69	pme0424	trans-cinnamaldehyde	Hydroxycinnamoyl derivatives	29700	73500	51600	8925	7650	10200	2.15497	0.172965	-2.53145	down	C00903
70	pme0519	D-(+)-Sucrose	Carbohydrates	39300000	16800000	28050000	5970000	7260000	4680000	2.01651	0.212834	-2.2322	down	--
71	pme1063	Uridine	Nucleotide and its derivates	1130000	804000	967000	2465000	1580000	3350000	1.50678	2.54912	1.35	up	C00299
72	pme1107	Guanine	Nucleotide and its derivates	861000	514000	687500	1580000	1100000	2060000	1.428	2.29818	1.20049	up	C00242
73	pme1175	Guanosine	Nucleotide and its derivates	4370000	2260000	3315000	10435000	6970000	13900000	1.71591	3.14781	1.65435	up	C00387
74	pme1299	Dl-3,4-Dihydroxymandelic acid	Others	44600	73900	59250	130000	144000	116000	1.46536	2.19409	1.13362	up	C05580
75	pme1310	N'-Formylkynurenine	Amino acid derivatives	6510	11700	9105	22950	20700	25200	1.59732	2.52059	1.33376	up	C02700
76	pme1363	Nicotinic acid adenine dinucleotide	Nucleotide and its derivates	3210000	3040000	3125000	1145000	1460000	830000	1.67954	0.3664	-1.44851	down	C00003
77	pme1514	Epigallocatechin (EGC)	Catechin derivatives	21000	107000	64000	11260	9920	12600	1.94212	0.175937	-2.50687	down	C12136
78	pme1550	Tangeretin	Flavone	9	8530	4269.5	9	9	9	2.99011	0.00210798	-8.88993	down	C10190
79	pme1692	Inosine 5'-monophosphate	Nucleotide and its derivates	16800	20500	18650	8985	11500	6470	1.40128	0.481769	-1.05359	down	C00130
80	pme1709	Nicotinic Acid Methyl Ester (Methyl Nicotinate)	Vitamins	13800	9690	11745	5440	6430	4450	1.43865	0.463176	-1.11037	down	--
81	pme1711	3-Hydroxy-3-methyl butyric acid	Organic acids	519000	59000000	29759500	491500	495000	488000	2.48512	0.0165157	-5.92002	down	--
82	pme1724	Methyl benzoate	Benzoic acid derivatives	33200	68100	50650	16950	11000	22900	1.66856	0.33465	-1.57928	down	C20645
83	pme1738	3-Carbamyl-1-methylpyridinium (1-Methylnicotinamide)	Pyridine derivatives	32400	25300	28850	13650	15700	11600	1.43791	0.473137	-1.07967	down	C02918
84	pme1944	D-Mannitol	Alcohols and polyols	1420000	686000	1053000	211700	333000	90400	2.08345	0.201045	-2.31441	down	C00392
85	pme2266	Biotin	Vitamins	620000	501000	560500	231500	319000	144000	1.54435	0.413024	-1.2757	down	C00120
86	pme2277	3-Aminosalicylic acid	Organic acids	76600	87600	82100	165000	168000	162000	1.4138	2.00974	1.00701	up	--
87	pme2278	Guanosine monophosphate	Nucleotide and its derivates	525000	697000	611000	1455000	1200000	1710000	1.54054	2.38134	1.25177	up	--
88	pme2321	Hesperetin	Flavanone	88500	89900	89200	230500	219000	242000	1.64984	2.58408	1.36965	up	C01709
89	pme2367	Quinone	Others	75600	1830000	952800	72300	84700	59900	2.01013	0.0758816	-3.72011	down	C00472
90	pme2427	N-Acetyl-L-tyrosine	Amino acid derivatives	84400	127000	105700	211500	183000	240000	1.3662	2.00095	1.00068	up	--
91	pme2555	Adenosine 5'-monophosphate	Nucleotide and its derivates	241000	229000	235000	100350	111000	89700	1.55877	0.427021	-1.22762	down	C00020
92	pme2651	NADP	Others	109000	156000	132500	59050	70000	48100	1.47674	0.44566	-1.16598	down	C00006
93	pme2867	3-Methylcrotonyl glycine	Amino acid derivatives	9	328000	164004	9	9	9	3.73994	5.48765e-05	-14.1535	down	C20828
94	pme2890	L-Homocystine	Amino acids	26400	6910	16655	48750	68800	28700	1.59855	2.92705	1.54945	up	C01817
95	pme2931	2-(-)-Carvone	Others	13200	38000	25600	10350	12600	8100	1.36841	0.404297	-1.30651	down	--
96	pme2988	3,4-Dihydrocoumarin	Coumarins	38900	150000	94450	39900	52100	27700	1.19257	0.422446	-1.24316	down	C02274
97	pme2997	4-Hydroxycoumarin	Coumarins	31200	41900	36550	5104.5	10200	9	2.70587	0.139658	-2.84003	down	C20414
98	pme3017	2-Aminoisobutyric acid	Amino acid derivatives	11500000	16600000	14050000	6455000	8160000	4750000	1.43183	0.459431	-1.12208	down	C03665
99	pme3171	Cytidine 5'-monophosphate (Cytidylic acid)	Nucleotide and its derivates	18800	27000	22900	51350	50300	52400	1.50941	2.24236	1.16502	up	C00055
100	pme3200	1-methylguanidine	Nucleotide and its derivates	17800	10800	14300	2104.5	9	4200	2.61824	0.147168	-2.76447	down	--
101	pme3209	Genistein 7-O-Glucoside (Genistin)	Isoflavone	13800	8530	11165	24100	27100	21100	1.44557	2.15853	1.11005	up	C09126
102	pme3217	Isoliquiritigenin	Flavanone	12100	21100	16600	6910	6210	7610	1.51135	0.416265	-1.26443	down	C08650
103	pme3255	Methyleugenol	Hydroxycinnamoyl derivatives	41100	39000	40050	7395	10200	4590	2.19936	0.184644	-2.43718	down	C10454
104	pme3333	1,4-dihydro-1-Methyl-4-oxo-3-pyridinecarboxamide	Pyridine derivatives	235000	190000	212500	488000	415000	561000	1.51673	2.29647	1.19942	up	--
105	pme3367	6-MethylCoumarin	Coumarins	1010000	2040000	1525000	446500	237000	656000	1.78877	0.292787	-1.77208	down	--
106	pme3461	Homoeriodictyol	Flavanone	36400	35900	36150	93850	87700	100000	1.65215	2.59613	1.37636	up	C09756
107	pme3825	3,4-Dihydroxy-DL-phenylalanine	Amino acid derivatives	41800	67200	54500	170000	111000	229000	1.70507	3.11927	1.64121	up	C00355
