# Supplementary material for: Analysis of widely targeted metabolites of the euhalophyte Suaeda salsa under saline conditions provides new insights into salt tolerance and nutritional value in halophytic species
Source: BMC Plant Biol. 2019 Sep 6;19:388. doi: 10.1186/s12870-019-2006-5 (PMC6729093; doi:10.1186/s12870-019-2006-5)
Supplement: Supplementary file 3 — Table S3. Differential metabolites in the leaves of S. salsa at salinity, when compared to controls. (XLSX 30 kb) [file 12870_2019_2006_MOESM3_ESM.xlsx]

## Sheet: Table S3.
																							68 kinds of differential metabolites at low-salt and high-salt treatment compared to the control
Number	Index	Q1 (Da)	Q3 (Da) MS only	Rt (min)	Molecular Weight (Da)	Ionization model	Compounds	Class	mix01	mix02	mix03	200-1	200-2	200-3	500-1	500-2	500-3	CK-1	CK-2	CK-3	200_vs_CK_VIP	200_vs_CK_Fold_Change	200_vs_CK_LogFC	200_vs_CK_type	500_vs_200_VIP	500_vs_200_Fold_Change	500_vs_200_LogFC	500_vs_200_type	500_vs_CK_VIP	500_vs_CK_Fold_Change	500_vs_CK_LogFC	500_vs_CK_type	KEGG ID
1	pme3081	169.1	134.1	0.66	168.09	[M+H]+	4-(Aminomethyl)-5-(hydroxymethyl)-2-methylpyridin-3-ol	Others	297000	432000	392000	9	9	9	9	9	9	352004	704000	9	3.80792	2.56e-05	-15.2553	down	-	-	-	-	3.05525	2.56e-05	-15.2553	down	C00534
2	pme2895	319.1	193	3.47	320.053	[M-H]-	Dihydromyricetin	Flavonol	98800	94600	92700	9	9	9	9	9	9	83200	105000	61400	5.09009	0.000108173	-13.1744	down	-	-	-	-	4.09389	0.000108173	-13.1744	down	C02906
3	pme1550	373.1	373.1	7.5	372.121	[M+H]+	Tangeretin	Flavone	225000	165000	157000	9	8530	4269.5	9	9	9	33050	43300	22800	2.70332	0.129183	-2.95251	down	2.98996	0.00210798	-8.88993	down	3.87745	0.000272315	-11.8424	down	C10190
4	pme2111	175	87	0.99	176.12	[M-H]-	L-ascorbate	Vitamins	640000	1100000	1290000	5560000	1000000	3280000	1660000	1610000	1710000	19700000	27600000	11800000	2.19598	0.166497	-2.58643	down	0.749209	0.506098	-0.982513	sing	2.08612	0.084264	-3.56894	down	C00072
5	pme2914	161	56.8	1.4	162.053	[M-H]-	3-Hydroxy-3-methylpentane-1,5-dioic acid	Amino acid derivatives	4490000	6110000	6550000	505000	655000	580000	712000	798000	626000	7345000	12800000	1890000	2.4042	0.0789653	-3.66264	down	0.647878	1.22759	0.295824	sing	1.82215	0.0969367	-3.36681	down	C03761
6	pmb2922	565.1	323.3	1.12	566.1	[M-H]-	Uridine 5'-diphospho-D-glucose	Nucleotide and its derivates	11900	24200	13600	24500	14800	19650	5790	6060	5520	49350	49400	49300	1.59983	0.398176	-1.32852	down	1.83249	0.294656	-1.76289	down	1.98646	0.117325	-3.09141	down	C00029
7	pme3502	429.1	267.1	4.54	430.126	[M-H]-	Formononetin 7-O-glucoside (Ononin)	Isoflavone	215000	281000	284000	26900	186000	106450	49950	70700	29200	408500	589000	228000	1.84735	0.260588	-1.94016	down	0.798877	0.469234	-1.09162	sing	1.90245	0.122277	-3.03178	down	C10509
8	pme2366	122.1	105	2.39	121.089	[M+H]+	Phenethylamine	Others	782000	1390000	1420000	48400	19800	34100	49054.5	98100	9	357400	699000	15800	1.58158	0.0954113	-3.3897	down	1.51295	1.43855	0.524614	sing	1.90584	0.137254	-2.86508	down	C05332
9	pmb3023	449.1	329.3	3.3	450.1	[M-H]-	Eriodictyol C-hexoside	Flavone C-glycosides	537000	585000	584000	21200	63300	42250	19250	15800	22700	130000	226000	34000	1.27233	0.325	-1.62149	down	1.2112	0.455621	-1.13409	down	1.58059	0.148077	-2.75558	down	--
10	pme3484	479.1	317.3	3.43	480.09	[M-H]-	Myricetin 3-O-galactoside	Flavonol	22300	19500	18200	1620	2280	1950	3080	4350	1810	18830	31600	6060	2.30455	0.103558	-3.27149	down	0.831718	1.57949	0.659456	sing	1.59705	0.163569	-2.61203	down	--
11	pme2702	144.1	102	1.62	145.074	[M-H]-	4-Acetamidobutyric acid	Organic acids	40700	52300	69000	14000	7420	10710	14700	17200	12200	87200	89800	84600	2.44372	0.122821	-3.02537	down	0.783786	1.37255	0.456858	sing	1.8097	0.168578	-2.56851	down	C02946
12	pmb0829	98.9	81.1	0.89	97.9	[M+H]+	Phosphoric acid	Organic acids	9160000	11300000	11800000	1750000	937000	1343500	1124500	1950000	299000	6650000	9260000	4040000	2.04621	0.20203	-2.30736	down	0.62168	0.836993	-0.256713	sing	1.76489	0.169098	-2.56407	down	C00009
13	pmb2940	385.1	223.2	3.15	386.1	[M-H]-	1-O-beta-D-Glucopyranosyl sinapate	Hydroxycinnamoyl derivatives	269000	276000	275000	20700	20000	20350	35600	32500	38700	193950	332000	55900	2.25485	0.104924	-3.25258	down	1.2541	1.74939	0.806848	sing	1.4717	0.183552	-2.44574	down	--
14	pma6599	207.1	147.4	3.21	206.1	[M+H]+	6-Hydroxymethylherniarin	Hydroxycinnamoyl derivatives	35200	45000	48800	17100	21800	19450	15695	25200	6190	83550	140000	27100	1.68045	0.232795	-2.10287	down	0.645159	0.806941	-0.309465	sing	1.53005	0.187852	-2.41233	down	--
15	pme1518	403.1	373.1	7.02	402.132	[M+H]+	Nobiletin	Flavone	248000	218000	196000	22800	25300	24050	18400	15400	21400	96500	112000	81000	1.97345	0.249223	-2.00449	down	0.803802	0.765073	-0.386331	sing	1.73584	0.190674	-2.39082	down	C10112
16	pme1667	595.2	367.2	3.18	594.159	[M+H]+	Isovitexin 7-O-glucoside (Saponarin)	Others	1840000	3440000	3400000	170000	112000	141000	122250	174000	70500	599000	964000	234000	1.75872	0.235392	-2.08686	down	0.422665	0.867021	-0.205861	sing	1.517	0.20409	-2.29272	down	C08064
17	pme0016	241	119.9	0.77	240.024	[M+H]+	L-(-)-Cystine	Amino acids	39300	49300	68700	11500	5520	8510	4429.5	8850	9	20290	32600	7980	1.1681	0.419418	-1.25354	down	1.87203	0.520505	-0.942015	sing	1.87149	0.21831	-2.19555	down	C00491
18	pmb0808	353.1	272.8	2.81	352.1	[M+H]+	6,7-dihydroxycoumarin 6-O-quinic acid	Coumarins	76500	119000	127000	42100	31900	37000	26654.5	53300	9	122050	174000	70100	1.70217	0.303154	-1.72188	down	1.90222	0.720392	-0.473146	sing	2.04131	0.21839	-2.19502	down	--
19	pme3282	273	97	3.29	274.084	[M-H]-	Afzelechin (3,5,7,4'-Tetrahydroxyflavan)	Flavanone	77800	94600	91400	4110	3670	3890	4120	3050	5190	18750	31000	6500	1.81227	0.207467	-2.26905	down	0.101908	1.05913	0.0828742	sing	1.41936	0.219733	-2.18617	down	C09320
20	pme0238	113	94.9	2.24	112.016	[M+H]+	2–furanoic acid	Organic acids	166000	239000	218000	119000	55000	87000	51800	84300	19300	217500	301000	134000	1.45336	0.4	-1.32193	down	1.00474	0.595402	-0.748063	sing	1.55136	0.238161	-2.06999	down	--
21	pma0149	341.1	179.4	2.47	340.1	[M+H]+	Sinapoyl malate	Organic acids	156000	250000	235000	196000	104000	150000	110450	185000	35900	437500	503000	372000	1.70996	0.342857	-1.54432	down	0.760737	0.736333	-0.441569	sing	1.56866	0.252457	-1.98589	down	C02887
22	pme2050	191	131	0.84	192.027	[M-H]-	Citric acid	Organic acids	6740000	7640000	7680000	202000	381000	291500	237500	307000	168000	924000	1280000	568000	1.69009	0.315476	-1.6644	down	0.463262	0.814751	-0.295568	sing	1.49836	0.257035	-1.95997	down	C00158
23	pme1086	306	143	1.14	307.084	[M-H]-	Glutathione reduced form	Amino acid derivatives	373000	555000	602000	395000	238000	316500	226000	267000	185000	838000	996000	680000	1.61872	0.377685	-1.40474	down	0.794394	0.71406	-0.485883	sing	1.53169	0.26969	-1.89063	down	C00051
24	pme0005	121	121	1.42	120.044	[M+H]+	Purine	Nucleotide and its derivates	269000	449000	379000	342000	149000	245500	187500	268000	107000	679500	512000	847000	1.6243	0.361295	-1.46875	down	0.545931	0.763747	-0.388832	sing	1.49654	0.275938	-1.85758	down	C15587
25	pmb0628	613.1	300.3	3.04	612.1	[M+H]+	Eriodictiol C-hexosyl-O-hexoside	Flavone C-glycosides	58400	125000	140000	23100	50300	36700	23500	35200	11800	83300	134000	32600	1.10809	0.440576	-1.18254	down	0.869257	0.640327	-0.643119	sing	1.29238	0.282113	-1.82566	down	--
26	pme0252	172.1	130	3.41	173.105	[M-H]-	N-Acetyl-l-leucine	Amino acid derivatives	536000	557000	582000	35100	36400	35750	32250	36800	27700	113600	184000	43200	1.46486	0.314701	-1.66795	down	0.416129	0.902098	-0.148644	sing	1.26024	0.283891	-1.81659	down	C02710
27	pme2984	593	285.2	4.9	594.195	[M-H]-	Isosakuranetin-7-neohesperidoside (Poncirin)	Flavanone	92600	106000	114000	27200	28800	28000	23650	21900	25400	80650	124000	37300	1.46757	0.347179	-1.52625	down	0.657815	0.844643	-0.243587	sing	1.31336	0.293242	-1.76983	down	C09830
28	pma0633	349.3	147.1	2.59	348.3	[M+H]+	N-p-coumaroylspermine	Phenolamides	37000	78000	86900	133000	60200	96600	58900	93500	24300	200500	182000	219000	1.37562	0.481796	-1.05351	down	0.955742	0.609731	-0.713756	sing	1.47411	0.293766	-1.76726	down	--
29	pme1002	138.1	103	1.2	137.084	[M+H]+	L-Tyramine	Amino acids	2040000	3540000	3510000	1960000	849000	1404500	1366000	2050000	682000	4455000	3520000	5390000	1.75904	0.315264	-1.66537	down	0.130706	0.972588	-0.0400991	sing	1.43097	0.306622	-1.70547	down	C00483
30	pme2181	513.2	453.2	6.74	514.22	[M-H]-	Nomilin	Terpenoids	9730	14100	14000	3770	11300	7535	5095	4930	5260	16575	26400	6750	1.11193	0.4546	-1.13733	down	0.599892	0.676178	-0.564525	sing	1.22423	0.307391	-1.70185	down	C08773
31	pme0088	285	133.1	5.04	286	[M-H]-	Luteolin	Flavone	2260000	3200000	3280000	533000	558000	545500	761000	777000	745000	2.42e+06	4840000	9	1.40592	0.225413	-2.14936	down	0.975932	1.39505	0.480317	sing	1.285	0.314462	-1.66904	down	C01514
32	pmb0423	195.1	177.5	3.19	194.1	[M+H]+	Hydroxy-methoxycinnamate	Hydroxycinnamoyl derivatives	6070000	7470000	6660000	2290000	788000	1539000	1079500	1200000	959000	3415000	3680000	3150000	1.43402	0.450659	-1.14989	down	0.551541	0.70143	-0.51163	sing	1.45063	0.316105	-1.66152	down	--
33	pme3011	104.1	87	0.77	103.063	[M+H]+	γ-aminobutyric acid	Organic acids	533000	830000	809000	96300	83200	89750	74850	116000	33700	221000	255000	187000	1.57707	0.406109	-1.30006	down	0.574442	0.833983	-0.26191	sing	1.36732	0.338688	-1.56197	down	C00334
34	pmb0647	581.1	449.2	3.38	580.1	[M+H]+	8-C-hexosyl-luteolin O-pentoside	Flavone C-glycosides	89000	147000	90500	62100	52400	57250	42300	56700	27900	120000	114000	126000	1.44401	0.477083	-1.06769	down	0.784991	0.738865	-0.436618	sing	1.36506	0.3525	-1.5043	down	--
35	pma2400	167.1	121.2	2.69	166.1	[M+H]+	Dihydrojasmone	Others	67700	88700	113000	31800	32000	31900	29000	40100	17900	80500	76900	84100	1.62115	0.396273	-1.33543	down	0.358172	0.909091	-0.137504	sing	1.3458	0.360248	-1.47294	down	--
36	pmb2723	485.1	323.3	3.33	486.1	[M-H]-	4-hydroxycoumarin di-glucoside	Coumarins	46700	47600	35600	3620	12800	8210	14300	15800	12800	37700	45100	30300	2.05508	0.217772	-2.19911	down	1.1383	1.74178	0.800561	sing	1.3053	0.37931	-1.39855	down	--
37	pmb0168	700.1	184.4	9.28	699.1	[M+H]+	PC 16:1/14:1	Lipids_Glycerophospholipids	27900	30900	28300	22000	8930	15465	13450	13200	13700	32700	40000	25400	1.35217	0.472936	-1.08028	down	0.176775	0.869706	-0.201401	sing	1.23837	0.411315	-1.28168	down	--
38	pmb0812	127.1	81.2	2.82	126.1	[M+H]+	Imidazole-4-acetate	Indole derivatives	346000	695000	398000	278000	1480000	879000	152100	231000	73200	365000	421000	309000	1.03112	2.40822	1.26797	up	1.96423	0.173038	-2.53084	down	1.20755	0.416712	-1.26288	down	C02835
39	pme1239	320.4	128.1	1.24	321.1	[M-H]-	S-(methyl)glutathione	Amino acid derivatives	16100	13800	17500	5670	8600	7135	6315	6840	5790	15050	17400	12700	1.41119	0.474086	-1.07678	down	0.351189	0.885074	-0.176131	sing	1.2422	0.419601	-1.25291	down	C11347
40	pmb3058	369	191.1	2.09	370	[M-H]-	Quinic acid O-glucuronic acid	Quinate and its derivatives	36900	38300	34400	7090	10300	8695	10500	10300	10700	24150	28000	20300	1.67715	0.360041	-1.47377	down	0.624053	1.20759	0.272131	sing	1.21612	0.434783	-1.20163	down	--
41	pme0399	355.1	355.1	2.8	354.095	[M+H]+	Chlorogenic acid (3-O-Caffeoylquinic acid)	Quinate and its derivatives	245000	260000	196000	167000	40600	103800	99004.5	198000	9	227500	246000	209000	1.41148	0.456264	-1.13206	down	1.79787	0.953801	-0.0682404	sing	1.86588	0.435185	-1.2003	down	C00852
42	pmb0325	321.1	177.5	2.82	320.1	[M+H]+	N-Feruloyl spermidine	Phenolamides	103000	178000	176000	91600	55500	73550	72750	131000	14500	161000	185000	137000	1.44467	0.456832	-1.13026	down	0.484924	0.989123	-0.0157781	sing	1.16499	0.451863	-1.14604	down	--
43	pmb0639	757.2	757	3.05	756.2	[M+H]+	8-C-hexosyl-apigenin O-hexosyl-O-hexoside	Flavone C-glycosides	46800	100000	60400	56600	16900	36750	34150	41600	26700	75100	90000	60200	1.31093	0.489348	-1.03107	down	0.0446467	0.929252	-0.105859	sing	1.15419	0.454727	-1.13693	down	--
44	pme0039	118.1	71.8	0.84	117.079	[M+H]+	L-Valine	Amino acids	24900000	36300000	33200000	1520000	1650000	1585000	1560000	2100000	1020000	3425000	3890000	2960000	1.45925	0.462774	-1.11162	down	0.150016	0.984227	-0.0229368	sing	1.1535	0.455474	-1.13456	down	C00183
45	pme2435	163	70.8	0.82	164.069	[M-H]-	L-Fucose	Carbohydrates	50300	49600	60500	58600	46800	52700	61900	74300	49500	135500	147000	124000	1.62901	0.38893	-1.36242	down	0.463055	1.17457	0.232136	sing	1.18019	0.456827	-1.13028	down	C01019
46	pmb0449	162.1	98.3	0.8	161.1	[M+H]+	2-Aminoadipic acid (L-Homoglutamic acid)	Amino acids	512000	679000	807000	74400	9	37204.5	36254.5	9	72500	78450	86500	70400	2.16326	0.474245	-1.0763	down	0.0851739	0.974465	-0.0373171	sing	1.76656	0.462135	-1.11361	down	C00956
47	pme2752	220	201.9	1.02	221.09	[M-H]-	N-Acetyl-D-glucosamine	Carbohydrates	7980	9170	8710	35300	10600	22950	15600	19100	12100	7195	5510	8880	1.57244	3.18972	1.67343	up	0.551327	0.679739	-0.556948	sing	1.13127	2.16817	1.11648	up	C00140
48	pme3186	169	122.8	1.07	169.998	[M-H]-	Dl-Glyceraldehyde3-phosphate	Others	51100	70100	63000	37600	85600	61600	70850	104000	37700	29650	34800	24500	1.24546	2.07757	1.0549	up	0.215374	1.15016	0.201838	sing	1.07588	2.38954	1.25674	up	--
49	pmb0889	279.3	201.5	8.91	278.3	[M+H]+	Punicic acid	Lipids_Fatty acids	610000	579000	476000	218000	406000	312000	364000	242000	486000	146000	155000	137000	1.3592	2.13699	1.09558	up	0.325557	1.16667	0.222392	sing	1.20635	2.49315	1.31797	up	C08364
50	pme2362	151	105	2.91	152.047	[M-H]-	Mandelic acid	Organic acids	101000	111000	112000	115000	119000	117000	165000	163000	167000	58000	42300	73700	1.37689	2.01724	1.01238	up	0.993061	1.41026	0.495957	sing	1.37375	2.84483	1.50834	up	C01984
51	pme1294	283	151.1	1.77	284.076	[M-H]-	Xanthosine	Nucleotide and its derivates	317000	428000	458000	464000	824000	644000	718000	807000	629000	251500	226000	277000	1.55926	2.56064	1.3565	up	0.357057	1.11491	0.156923	sing	1.37787	2.85487	1.51343	up	C01762
52	pme2954	303	303	5.08	302.043	[M+H]+	Quercetin	Flavonol	286000	232000	230000	206000	239000	222500	239000	163000	315000	82550	83900	81200	1.67482	2.69534	1.43047	up	0.0974566	1.07416	0.103205	sing	1.33034	2.89522	1.53367	up	C00389
53	pmb2786	293	275.4	8.37	294	[M-H]-	9-HOTrE	Lipids_Fatty acids	190000	213000	242000	102000	333000	217500	170500	104000	237000	57750	66400	49100	1.73047	3.76623	1.91312	up	0.351104	0.783908	-0.351244	sing	1.30635	2.95238	1.56188	up	--
54	pme3961	252	136.1	1.96	251.102	[M+H]+	Deoxyadenosine	Nucleotide and its derivates	735000	1390000	1290000	834000	823000	828500	1289500	1660000	919000	410500	334000	487000	1.39505	2.01827	1.01312	up	0.957746	1.55643	0.638238	sing	1.39724	3.14129	1.65136	up	C00559
55	pmb2778	295	183.3	8.92	296	[M-H]-	9,10-EODE	Lipids_Fatty acids	308000	316000	332000	155000	389000	272000	333000	202000	464000	105500	111000	100000	1.45835	2.5782	1.36636	up	0.412397	1.22426	0.291916	sing	1.35499	3.1564	1.65828	up	--
56	pmb2657	289.1	191.2	0.69	290.1	[M-H]-	Argininosuccinate	Organic acids	88900	94400	103000	63400	75300	69350	111500	110000	113000	32000	36000	28000	1.46725	2.16719	1.11582	up	1.15885	1.60779	0.685076	sing	1.51464	3.48438	1.8009	up	C03406
57	pme0486	117	100	1.32	118.027	[M-H]-	Methylmalonic acid	Organic acids	9480000	9890000	9620000	7540000	7740000	7640000	13000000	12200000	13800000	3525000	3520000	3530000	1.48353	2.16738	1.11595	up	1.22875	1.70157	0.766867	sing	1.54825	3.68794	1.88282	up	C02170
58	pme1590	317.1	317.2	5.82	316.058	[M+H]+	Isorhamnetin	Flavonol	12200	12900	13300	16300	18500	17400	15150	11300	19000	4079.5	9	8150	2.38308	4.26523	2.09262	up	0.461722	0.87069	-0.19977	sing	1.8286	3.71369	1.89285	up	C10084
59	pme3096	118	73.9	1.32	119.022	[M-H]-	Aminomalonic acid	Organic acids	3600000	3820000	3950000	3090000	3290000	3190000	5560000	5560000	5560000	1480000	1510000	1450000	1.47693	2.15541	1.10796	up	1.26309	1.74295	0.801528	sing	1.56124	3.75676	1.90949	up	C00872
60	pme3198	153	109	2.85	154.027	[M-H]-	2,4-Dihydroxybenzoic acid	Benzoic acid derivatives	4000000	5140000	4710000	5600000	3730000	4665000	6735000	5860000	7610000	1775000	1480000	2070000	1.61661	2.62817	1.39406	up	0.927919	1.44373	0.529801	sing	1.55559	3.79437	1.92386	up	--
61	pme1830	117	99.9	1.31	118.027	[M-H]-	Succinic acid	Organic acids	9820000	10400000	10300000	7330000	7700000	7515000	14200000	13500000	14900000	3680000	3770000	3590000	1.42424	2.04212	1.03007	up	1.34843	1.88955	0.918046	sing	1.57568	3.8587	1.94811	up	C00042
62	pme1730	117	99.8	0.73	118.027	[M-H]-	D-Erythronolactone	Organic acids	264000	239000	270000	467000	708000	587500	1168500	997000	1340000	284000	318000	250000	1.37851	2.06866	1.0487	up	1.35455	1.98894	0.991997	sing	1.60292	4.11444	2.04069	up	--
63	pme3007	403	159	0.68	404.161	[M-H]-	Uridine 5’-diphosphate	Nucleotide and its derivates	3980	2680	4790	105000	98500	101750	111100	80200	142000	21500	12200	30800	2.09593	4.73256	2.24262	up	0.174535	1.09189	0.12683	sing	1.70301	5.16744	2.36945	up	C00015
64	pme3514	301	151.1	5.08	302.043	[M-H]-	Morin	Flavonol	488000	652000	817000	307000	369000	338000	359000	249000	469000	64250	53500	75000	2.16885	5.2607	2.39525	up	0.0781483	1.06213	0.0869606	sing	1.74093	5.58755	2.48222	up	C10105
65	pme3207	141	58.7	0.69	142.027	[M-H]-	trans,trans-Muconic acid	Organic acids	382000	294000	315000	8020000	12100000	10060000	11360000	9020000	13700000	2020000	1500000	2540000	2.1141	4.9802	2.3162	up	0.339131	1.12922	0.175333	sing	1.76498	5.62376	2.49154	up	--
66	pme0255	242.1	80.9	1.19	243.086	[M-H]-	Cytidine	Nucleotide and its derivates	23600	47100	40100	34400	24500	29450	75150	50800	99500	12530	7760	17300	1.49422	2.35036	1.23288	up	1.53173	2.55178	1.35151	up	1.77433	5.99761	2.58439	up	C00475
67	pme1175	282.1	150.1	1.47	283.092	[M-H]-	Guanosine	Nucleotide and its derivates	4550000	5940000	6750000	4370000	2260000	3315000	10435000	6970000	13900000	1345000	1030000	1660000	1.49259	2.46468	1.3014	up	1.71584	3.14781	1.65435	up	1.90455	7.75836	2.95575	up	C00387
68	pme3276	285	217.1	4.79	286.048	[M-H]-	2'-Hydroxygenistein	Isoflavone	18600	20000	14600	355000	441000	398000	445500	438000	453000	55400	56400	54400	2.36396	7.18412	2.84481	up	0.47615	1.11935	0.162657	sing	1.95926	8.04152	3.00747	up	C12134
