# Supplementary material for: Analysis of widely targeted metabolites of the euhalophyte Suaeda salsa under saline conditions provides new insights into salt tolerance and nutritional value in halophytic species
Source: BMC Plant Biol. 2019 Sep 6;19:388. doi: 10.1186/s12870-019-2006-5 (PMC6729093; doi:10.1186/s12870-019-2006-5)
Supplement: Supplementary file 4 — Table S4. Differentially significant metabolite annotations classified by KEGG pathways. (XLSX 44 kb) [file 12870_2019_2006_MOESM4_ESM.xlsx]

## Sheet: 200 vs CK
Functional classification by KEGG pathways
Number	#Pathway	ko_ID	Unique compound	compound	Uni_all	compound_all	Index	KEGG ID
1	Phenylpropanoid biosynthesis	ko00940	4	21	67	345	pme0303;pme0424;pma0149;pme0399	C01197+C00903+C02887+C00852
2	Lysine biosynthesis	ko00300	1	7	67	345	pmb0449	C00956
3	Lysine degradation	ko00310	1	9	67	345	pmb0449	C00956
4	Penicillin and cephalosporin biosynthesis	ko00311	2	3	67	345	pme0039;pmb0449	C00183+C00956
5	Metabolic pathways	ko01100	34	183	67	345	pme1417;pme3081;pme3011;pme0424;pme3825;pme2702;pmb2922;pme1299;pmb0829;pme0255;pme2602;pme2050;pmb0449;pmb1096;pme2527;pme3007;pme0088;pme1949;pme2435;pme1086;pmb2657;pme0039;pme2111;pme1851;pme2954;pme2752;pme3961;pme1294;pme2253;pme0397;pme0303;pme2165;pme1830;pme1175	C00398+C00534+C00334+C00903+C00355+C02946+C00029+C05580+C00009+C00475+C01005+C00158+C00956+C00463+C00077+C00015+C01514+C00255+C01019+C00051+C03406+C00183+C00072+C00300+C00389+C00140+C00559+C01762+C01040+C00493+C01197+C00295+C00042+C00387
6	Biosynthesis of secondary metabolites	ko01110	23	102	67	345	pme0399;pme0088;pme1830;pme1949;pme0303;pmb0449;pmb1096;pme2527;pme3282;pme1294;pme2895;pme0397;pme2050;pme1514;pme2954;pme3825;pme3217;pmb2657;pme1417;pme0039;pme1002;pme0424;pme2111	C00852+C01514+C00042+C00255+C01197+C00956+C00463+C00077+C09320+C01762+C02906+C00493+C00158+C12136+C00389+C00355+C08650+C03406+C00398+C00183+C00483+C00903+C00072
7	Biosynthesis of antibiotics	ko01130	9	42	67	345	pme2527;pmb2922;pmb0449;pme2050;pme0397;pmb2657;pme2602;pme0039;pme1830	C00077+C00029+C00956+C00158+C00493+C03406+C01005+C00183+C00042
8	2-Oxocarboxylic acid metabolism	ko01210	4	17	67	345	pme2050;pme0039;pme2527;pmb0449	C00158+C00183+C00077+C00956
9	Biosynthesis of amino acids	ko01230	7	38	67	345	pmb0449;pme2527;pme0039;pme2602;pmb2657;pme2050;pme0397	C00956+C00077+C00183+C01005+C03406+C00158+C00493
10	Histidine metabolism	ko00340	1	8	67	345	pmb0812	C02835
11	Oxidative phosphorylation	ko00190	2	4	67	345	pmb0829;pme1830	C00009+C00042
12	Photosynthesis	ko00195	1	2	67	345	pmb0829	C00009
13	ABC transporters	ko02010	6	32	67	345	pme0039;pmb0829;pme2752;pme0016;pme2527;pme1086	C00183+C00009+C00140+C00491+C00077+C00051
14	Two-component system	ko02020	4	11	67	345	pme2050;pmb0829;pme1830;pme2435	C00158+C00009+C00042+C01019
15	Quorum sensing	ko02024	3	3	67	345	pme2435;pme3011;pmb0829	C01019+C00334+C00009
16	Cell cycle - yeast	ko04111	1	2	67	345	pmb0829	C00009
17	Mineral absorption	ko04978	2	14	67	345	pme0039;pmb0829	C00183+C00009
18	Parkinson's disease	ko05012	2	6	67	345	pme3825;pmb0829	C00355+C00009
19	Tryptophan metabolism	ko00380	2	15	67	345	pme1417;pmb1096	C00398+C00463
20	Phenylalanine, tyrosine and tryptophan biosynthesis	ko00400	2	7	67	345	pmb1096;pme0397	C00463+C00493
21	Benzoxazinoid biosynthesis	ko00402	1	2	67	345	pmb1096	C00463
22	Protein digestion and absorption	ko04974	4	24	67	345	pmb1096;pme0016;pme0039;pme1002	C00463+C00491+C00183+C00483
23	Arginine biosynthesis	ko00220	2	9	67	345	pmb2657;pme2527	C03406+C00077
24	Alanine, aspartate and glutamate metabolism	ko00250	4	11	67	345	pmb2657;pme3011;pme1830;pme2050	C03406+C00334+C00042+C00158
25	Pentose and glucuronate interconversions	ko00040	1	4	67	345	pmb2922	C00029
26	Galactose metabolism	ko00052	1	6	67	345	pmb2922	C00029
27	Ascorbate and aldarate metabolism	ko00053	3	5	67	345	pmb2922;pme2253;pme2111	C00029+C01040+C00072
28	Pyrimidine metabolism	ko00240	5	17	67	345	pme0486;pme2165;pme3007;pmb2922;pme0255	C02170+C00295+C00015+C00029+C00475
29	Starch and sucrose metabolism	ko00500	1	5	67	345	pmb2922	C00029
30	Amino sugar and nucleotide sugar metabolism	ko00520	3	6	67	345	pme2752;pmb2922;pme2435	C00140+C00029+C01019
31	Neomycin, kanamycin and gentamicin biosynthesis	ko00524	1	4	67	345	pmb2922	C00029
32	Glycerolipid metabolism	ko00561	1	1	67	345	pmb2922	C00029
33	Zeatin biosynthesis	ko00908	2	6	67	345	pme3007;pmb2922	C00015+C00029
34	Biosynthesis of ansamycins	ko01051	1	1	67	345	pmb2922	C00029
35	Biosynthesis of plant secondary metabolites	ko01060	10	41	67	345	pme1830;pme2527;pmb2922;pme3825;pme0397;pme1002;pme0424;pme2050;pme1417;pme0039	C00042+C00077+C00029+C00355+C00493+C00483+C00903+C00158+C00398+C00183
36	Cysteine and methionine metabolism	ko00270	3	14	67	345	pme1086;pme0016;pme2602	C00051+C00491+C01005
37	Ferroptosis	ko04216	2	6	67	345	pme1086;pme0016	C00051+C00491
38	Valine, leucine and isoleucine degradation	ko00280	2	4	67	345	pme0039;pme0486	C00183+C02170
39	Valine, leucine and isoleucine biosynthesis	ko00290	1	6	67	345	pme0039	C00183
40	Cyanoamino acid metabolism	ko00460	1	8	67	345	pme0039	C00183
41	Pantothenate and CoA biosynthesis	ko00770	1	7	67	345	pme0039	C00183
42	Glucosinolate biosynthesis	ko00966	1	7	67	345	pme0039	C00183
43	Aminoacyl-tRNA biosynthesis	ko00970	2	21	67	345	pme0039;pme2602	C00183+C01005
44	Biosynthesis of alkaloids derived from shikimate pathway	ko01063	7	15	67	345	pme3825;pme2050;pme1830;pme1002;pme0397;pme0039;pme1417	C00355+C00158+C00042+C00483+C00493+C00183+C00398
45	Central carbon metabolism in cancer	ko05230	3	23	67	345	pme0039;pme1830;pme2050	C00183+C00042+C00158
46	Flavonoid biosynthesis	ko00941	7	28	67	345	pme1514;pme3217;pme2954;pme2895;pme0088;pme0399;pme3282	C12136+C08650+C00389+C02906+C01514+C00852+C09320
47	Flavone and flavonol biosynthesis	ko00944	2	14	67	345	pme0088;pme2954	C01514+C00389
48	Biosynthesis of phenylpropanoids	ko01061	5	33	67	345	pme1830;pme0397;pme2050;pme0303;pme3217	C00042+C00493+C00158+C01197+C08650
49	Degradation of aromatic compounds	ko01220	2	12	67	345	pme0303;pme1830	C01197+C00042
50	Biosynthesis of plant hormones	ko01070	3	13	67	345	pme0397;pme1830;pme2050	C00493+C00042+C00158
51	Stilbenoid, diarylheptanoid and gingerol biosynthesis	ko00945	1	2	67	345	pme0399	C00852
52	Inflammatory mediator regulation of TRP channels	ko04750	1	3	67	345	pme0424	C00903
53	Propanoate metabolism	ko00640	2	2	67	345	pme1830;pme0486	C00042+C02170
54	Tyrosine metabolism	ko00350	4	13	67	345	pme1299;pme1830;pme1002;pme3825	C05580+C00042+C00483+C00355
55	Methane metabolism	ko00680	2	6	67	345	pme2602;pme1002	C01005+C00483
56	Isoquinoline alkaloid biosynthesis	ko00950	2	5	67	345	pme3825;pme1002	C00355+C00483
57	Neuroactive ligand-receptor interaction	ko04080	4	9	67	345	pme3007;pme1417;pme3011;pme1002	C00015+C00398+C00334+C00483
58	Glutathione metabolism	ko00480	3	12	67	345	pme2111;pme1086;pme2527	C00072+C00051+C00077
59	Thyroid hormone synthesis	ko04918	1	6	67	345	pme1086	C00051
60	Bile secretion	ko04976	1	12	67	345	pme1086	C00051
61	Purine metabolism	ko00230	3	20	67	345	pme1294;pme1175;pme3961	C01762+C00387+C00559
62	Caffeine metabolism	ko00232	1	6	67	345	pme1294	C01762
63	Biosynthesis of alkaloids derived from histidine and purine	ko01065	3	12	67	345	pme2050;pme1830;pme1294	C00158+C00042+C01762
64	Indole alkaloid biosynthesis	ko00901	1	3	67	345	pme1417	C00398
65	AMPK signaling pathway	ko04152	2	7	67	345	pme2954;pme1486	C00389+C09731
66	Citrate cycle (TCA cycle)	ko00020	2	3	67	345	pme2050;pme1830	C00158+C00042
67	Phenylalanine metabolism	ko00360	2	13	67	345	pme1830;pme2366	C00042+C05332
68	Chlorocyclohexane and chlorobenzene degradation	ko00361	1	1	67	345	pme1830	C00042
69	Pyruvate metabolism	ko00620	1	3	67	345	pme1830	C00042
70	Glyoxylate and dicarboxylate metabolism	ko00630	2	6	67	345	pme1830;pme2050	C00042+C00158
71	Butanoate metabolism	ko00650	2	6	67	345	pme1830;pme3011	C00042+C00334
72	Carbon fixation pathways in prokaryotes	ko00720	2	4	67	345	pme2050;pme1830	C00158+C00042
73	Nicotinate and nicotinamide metabolism	ko00760	2	14	67	345	pme1830;pme3011	C00042+C00334
74	Sulfur metabolism	ko00920	1	4	67	345	pme1830	C00042
75	Biosynthesis of terpenoids and steroids	ko01062	2	4	67	345	pme2050;pme1830	C00158+C00042
76	Biosynthesis of alkaloids derived from ornithine, lysine and nicotinic acid	ko01064	3	13	67	345	pme2527;pme2050;pme1830	C00077+C00158+C00042
77	Biosynthesis of alkaloids derived from terpenoid and polyketide	ko01066	2	4	67	345	pme1830;pme2050	C00042+C00158
78	Microbial metabolism in diverse environments	ko01120	9	60	67	345	pme2435;pme1830;pme2362;pme2111;pme2050;pme3011;pme3081;pme2367;pme2602	C01019+C00042+C01984+C00072+C00158+C00334+C00534+C00472+C01005
79	Carbon metabolism	ko01200	3	14	67	345	pme1830;pme2050;pme2602	C00042+C00158+C01005
80	cAMP signaling pathway	ko04024	2	5	67	345	pme3011;pme1830	C00334+C00042
81	GABAergic synapse	ko04727	2	5	67	345	pme3011;pme1830	C00334+C00042
82	Glucagon signaling pathway	ko04922	2	6	67	345	pme1830;pme2050	C00042+C00158
83	Glycine, serine and threonine metabolism	ko00260	2	13	67	345	pme1851;pme2602	C00300+C01005
84	Arginine and proline metabolism	ko00330	4	17	67	345	pme3011;pme2702;pme1851;pme2527	C00334+C02946+C00300+C00077
85	Riboflavin metabolism	ko00740	1	1	67	345	pme1949	C00255
86	Vitamin digestion and absorption	ko04977	3	12	67	345	pme3081;pme2111;pme1949	C00534+C00072+C00255
87	Taste transduction	ko04742	2	8	67	345	pme3011;pme2050	C00334+C00158
88	Phosphotransferase system (PTS)	ko02060	2	9	67	345	pme2111;pme2752	C00072+C00140
89	HIF-1 signaling pathway	ko04066	1	2	67	345	pme2111	C00072
90	Aminobenzoate degradation	ko00627	2	16	67	345	pme2367;pme2362	C00472+C01984
91	Fructose and mannose metabolism	ko00051	1	3	67	345	pme2435	C01019
92	D-Arginine and D-ornithine metabolism	ko00472	1	2	67	345	pme2527	C00077
93	beta-Alanine metabolism	ko00410	1	8	67	345	pme3011	C00334
94	Synaptic vesicle cycle	ko04721	1	3	67	345	pme3011	C00334
95	Retrograde endocannabinoid signaling	ko04723	1	4	67	345	pme3011	C00334
96	Estrogen signaling pathway	ko04915	1	2	67	345	pme3011	C00334
97	Morphine addiction	ko05032	1	4	67	345	pme3011	C00334
98	Nicotine addiction	ko05033	1	2	67	345	pme3011	C00334
99	Vitamin B6 metabolism	ko00750	1	5	67	345	pme3081	C00534
100	Isoflavonoid biosynthesis	ko00943	3	10	67	345	pme3209;pme3502;pme3276	C09126+C10509+C12134
101	Betalain biosynthesis	ko00965	1	2	67	345	pme3825	C00355
102	Dopaminergic synapse	ko04728	1	4	67	345	pme3825	C00355
103	Prolactin signaling pathway	ko04917	1	4	67	345	pme3825	C00355
104	Cocaine addiction	ko05030	1	4	67	345	pme3825	C00355
105	Amphetamine addiction	ko05031	1	4	67	345	pme3825	C00355
106	Alcoholism	ko05034	1	5	67	345	pme3825	C00355

## Sheet: 500 vs CK
Number	#Pathway	ko_ID	Unique compound	compound	Uni_all	compound_all	Index	KEGG ID
1	Phenylpropanoid biosynthesis	ko00940	6	21	115	345	pme3255;pme3413;pme0399;pme0020;pme2993;pma0149	C10454+C05851+C00852+C00079+C01752+C02887
2	Flavone and flavonol biosynthesis	ko00944	3	14	115	345	pme2954;pma1116;pme0088	C00389+C10098+C01514
3	Aminobenzoate degradation	ko00627	3	16	115	345	pme2671;pmb0069;pme2362	C00633+C09815+C01984
4	Microbial metabolism in diverse environments	ko01120	14	60	115	345	pme2671;pme3011;pme0195;pme3081;pme0496;pmb0069;pme2362;pme1830;pme1266;pme0166;pme2111;pme2050;pme2988;pme2435	C00633+C00334+C00097+C00534+C00253+C09815+C01984+C00042+C16357+C16358+C00072+C00158+C02274+C01019
5	Lysine biosynthesis	ko00300	1	7	115	345	pmb0449	C00956
6	Lysine degradation	ko00310	3	9	115	345	pme0243;pme0120;pmb0449	C00489+C00431+C00956
7	Penicillin and cephalosporin biosynthesis	ko00311	3	3	115	345	pme0039;pme0195;pmb0449	C00183+C00097+C00956
8	Metabolic pathways	ko01100	55	183	115	345	pme3011;pme0195;pme1830;pmb0802;pme0166;pme0042;pme3961;pme1175;pme2111;pme0020;pmb0449;pme0031;pme0039;pmb5304;pme0128;pme0255;pme1086;pme0033;pme3160;pme0496;pme1266;pme3184;pme2693;pme2960;pme0050;pme1363;pmd0023;pme2435;pmb0829;pme2702;pmb2657;pmb4344;pme2266;pme0376;pme0006;pme1294;pme2671;pme1107;pme3081;pme1310;pmb2648;pme1738;pme2752;pme2954;pme0040;pme2651;pme3171;pmb2922;pme2050;pme1846…	C00334+C00097+C00042+C00864+C16358+C00062+C00559+C00387+C00072+C00079+C00956+C00178+C00183+C06427+C00993+C00475+C00051+C00262+C00092+C00253+C16357+C00360+C02714+C06561+C00078+C00003+C00212+C01019+C00009+C02946+C03406+C00144+C00120+C00509+C00148+C01762+C00633+C00242+C00534+C02700+C00378+C02918+C00140+C00389+C00147+C00006+C00055+C00029+C00158+C00031+C04717+C00299+C00155+C00015+C01514
9	Biosynthesis of secondary metabolites	ko01110	30	102	115	345	pme1266;pme3282;pme0496;pme0006;pme0376;pme1294;pme0088;pme0057;pme1846;pme0050;pme2050;pme2954;pme1002;pme2960;pme2111;pme2993;pme0166;pme0042;pme1830;pmb0802;pme3413;pme0399;pme0195;pmb2657;pmb5304;pme0039;pme1583;pme2895;pmb0449;pme0020	C16357+C09320+C00253+C00148+C00509+C01762+C01514+C00155+C00031+C00078+C00158+C00389+C00483+C06561+C00072+C01752+C16358+C00062+C00042+C00864+C05851+C00852+C00097+C03406+C06427+C00183+C05631+C02906+C00956+C00079
10	Biosynthesis of antibiotics	ko01130	13	42	115	345	pme1830;pme3160;pme0006;pme0195;pme0042;pme0050;pmb2922;pme2050;pmb0449;pme0020;pme1846;pmb2657;pme0039	C00042+C00092+C00148+C00097+C00062+C00078+C00029+C00158+C00956+C00079+C00031+C03406+C00183
11	2-Oxocarboxylic acid metabolism	ko01210	5	17	115	345	pmb0449;pme0020;pme0050;pme2050;pme0039	C00956+C00079+C00078+C00158+C00183
12	Biosynthesis of amino acids	ko01230	10	38	115	345	pmb0449;pme0020;pme2050;pme0050;pme0039;pme0057;pmb2657;pme0195;pme0006;pme0042	C00956+C00079+C00158+C00078+C00183+C00155+C03406+C00097+C00148+C00062
13	beta-Alanine metabolism	ko00410	2	8	115	345	pme3011;pmb0802	C00334+C00864
14	Pantothenate and CoA biosynthesis	ko00770	3	7	115	345	pme0195;pmb0802;pme0039	C00097+C00864+C00183
15	Vitamin digestion and absorption	ko04977	6	12	115	345	pme3081;pmb0802;pmb2648;pme2266;pme2111;pme1363	C00534+C00864+C00378+C00120+C00072+C00003
16	Histidine metabolism	ko00340	1	8	115	345	pmb0812	C02835
17	Tryptophan metabolism	ko00380	3	15	115	345	pme1310;pmb0819;pme0050	C02700+C02938+C00078
18	Oxidative phosphorylation	ko00190	3	4	115	345	pmb0829;pme1830;pme1363	C00009+C00042+C00003
19	Photosynthesis	ko00195	2	2	115	345	pme2651;pmb0829	C00006+C00009
20	ABC transporters	ko02010	12	32	115	345	pme2752;pme0042;pmb2648;pme0006;pme0016;pmb0829;pme1086;pme2266;pme1846;pme0039;pme1944;pme0020	C00140+C00062+C00378+C00148+C00491+C00009+C00051+C00120+C00031+C00183+C00392+C00079
21	Two-component system	ko02020	6	11	115	345	pme2050;pme3160;pme1830;pmb0829;pme2435;pme1846	C00158+C00092+C00042+C00009+C01019+C00031
22	Quorum sensing	ko02024	3	3	115	345	pme3011;pmb0829;pme2435	C00334+C00009+C01019
23	Cell cycle - yeast	ko04111	2	2	115	345	pmb0829;pmb2684	C00009+C00575
24	Mineral absorption	ko04978	6	14	115	345	pme0039;pme1846;pme0020;pmb0829;pme0006;pme0050	C00183+C00031+C00079+C00009+C00148+C00078
25	Parkinson's disease	ko05012	3	6	115	345	pmb0829;pmb2684;pmd0023	C00009+C00575+C00212
26	Thiamine metabolism	ko00730	3	6	115	345	pme0195;pmb2648;pme1363	C00097+C00378+C00003
27	Sulfur relay system	ko04122	2	4	115	345	pme0195;pmb2648	C00097+C00378
28	Arginine biosynthesis	ko00220	2	9	115	345	pme0042;pmb2657	C00062+C03406
29	Alanine, aspartate and glutamate metabolism	ko00250	4	11	115	345	pme2050;pme1830;pme3011;pmb2657	C00158+C00042+C00334+C03406
30	Purine metabolism	ko00230	12	20	115	345	pme3184;pme1175;pme3961;pme0033;pme1107;pme1294;pmc0066;pmb2684;pmb4344;pmd0023;pme3835;pme0040	C00360+C00387+C00559+C00262+C00242+C01762+C06196+C00575+C00144+C00212+C00942+C00147
31	Endocrine resistance	ko01522	1	1	115	345	pmb2684	C00575
32	Biofilm formation - Pseudomonas aeruginosa	ko02025	1	1	115	345	pmb2684	C00575
33	Biofilm formation - Escherichia coli	ko02026	1	1	115	345	pmb2684	C00575
34	MAPK signaling pathway	ko04010	1	1	115	345	pmb2684	C00575
35	Ras signaling pathway	ko04014	1	1	115	345	pmb2684	C00575
36	Rap1 signaling pathway	ko04015	1	1	115	345	pmb2684	C00575
37	Calcium signaling pathway	ko04020	1	1	115	345	pmb2684	C00575
38	cGMP-PKG signaling pathway	ko04022	4	5	115	345	pmb2684;pmb4344;pmd0023;pme3835	C00575+C00144+C00212+C00942
39	cAMP signaling pathway	ko04024	4	5	115	345	pmb2684;pmd0023;pme3011;pme1830	C00575+C00212+C00334+C00042
40	Chemokine signaling pathway	ko04062	1	1	115	345	pmb2684	C00575
41	Phospholipase D signaling pathway	ko04072	1	2	115	345	pmb2684	C00575
42	Meiosis - yeast	ko04113	2	2	115	345	pmb2684;pme1846	C00575+C00031
43	Oocyte meiosis	ko04114	1	1	115	345	pmb2684	C00575
44	Longevity regulating pathway	ko04211	2	5	115	345	pmb2684;pme1363	C00575+C00003
45	Longevity regulating pathway - multiple species	ko04213	1	1	115	345	pmb2684	C00575
46	Adrenergic signaling in cardiomyocytes	ko04261	1	1	115	345	pmb2684	C00575
47	Vascular smooth muscle contraction	ko04270	3	3	115	345	pmd0023;pmb2684;pme3835	C00212+C00575+C00942
48	Hedgehog signaling pathway	ko04340	1	1	115	345	pmb2684	C00575
49	Apelin signaling pathway	ko04371	1	1	115	345	pmb2684	C00575
50	Gap junction	ko04540	2	3	115	345	pme3835;pmb2684	C00942+C00575
51	Platelet activation	ko04611	2	2	115	345	pmb2684;pme3835	C00575+C00942
52	Leukocyte transendothelial migration	ko04670	1	1	115	345	pmb2684	C00575
53	Circadian rhythm	ko04710	1	1	115	345	pmb2684	C00575
54	Circadian entrainment	ko04713	2	4	115	345	pmb2684;pme3835	C00575+C00942
55	Long-term potentiation	ko04720	1	2	115	345	pmb2684	C00575
56	Retrograde endocannabinoid signaling	ko04723	2	4	115	345	pme3011;pmb2684	C00334+C00575
57	Glutamatergic synapse	ko04724	1	3	115	345	pmb2684	C00575
58	Cholinergic synapse	ko04725	1	2	115	345	pmb2684	C00575
59	Serotonergic synapse	ko04726	2	4	115	345	pmb2684;pme0050	C00575+C00078
60	GABAergic synapse	ko04727	3	5	115	345	pmb2684;pme3011;pme1830	C00575+C00334+C00042
61	Dopaminergic synapse	ko04728	1	4	115	345	pmb2684	C00575
62	Olfactory transduction	ko04740	3	4	115	345	pme3835;pmb2684;pmb4344	C00942+C00575+C00144
63	Taste transduction	ko04742	5	8	115	345	pme2050;pme3011;pmb2684;pmb4344;pme1846	C00158+C00334+C00575+C00144+C00031
64	Inflammatory mediator regulation of TRP channels	ko04750	1	3	115	345	pmb2684	C00575
65	Insulin signaling pathway	ko04910	2	2	115	345	pme1846;pmb2684	C00031+C00575
66	Insulin secretion	ko04911	3	3	115	345	pme3160;pmb2684;pme1846	C00092+C00575+C00031
67	GnRH signaling pathway	ko04912	1	1	115	345	pmb2684	C00575
68	Ovarian steroidogenesis	ko04913	1	2	115	345	pmb2684	C00575
69	Progesterone-mediated oocyte maturation	ko04914	1	1	115	345	pmb2684	C00575
70	Estrogen signaling pathway	ko04915	2	2	115	345	pmb2684;pme3011	C00575+C00334
71	Melanogenesis	ko04916	1	2	115	345	pmb2684	C00575
72	Thyroid hormone synthesis	ko04918	4	6	115	345	pme2651;pme3160;pme1086;pmb2684	C00006+C00092+C00051+C00575
73	Thyroid hormone signaling pathway	ko04919	1	1	115	345	pmb2684	C00575
74	Oxytocin signaling pathway	ko04921	2	2	115	345	pmb2684;pme3835	C00575+C00942
75	Glucagon signaling pathway	ko04922	4	6	115	345	pme1846;pmb2684;pme2050;pme1830	C00031+C00575+C00158+C00042
76	Regulation of lipolysis in adipocytes	ko04923	3	4	115	345	pme3835;pmd0023;pmb2684	C00942+C00212+C00575
77	Renin secretion	ko04924	3	4	115	345	pme3835;pmb2684;pmd0023	C00942+C00575+C00212
78	Aldosterone synthesis and secretion	ko04925	4	6	115	345	pme2651;pme1363;pmb2684;pme3835	C00006+C00003+C00575+C00942
79	Relaxin signaling pathway	ko04926	1	1	115	345	pmb2684	C00575
80	Aldosterone-regulated sodium reabsorption	ko04960	1	1	115	345	pmb2684	C00575
81	Endocrine and other factor-regulated calcium reabsorption	ko04961	1	1	115	345	pmb2684	C00575
82	Vasopressin-regulated water reabsorption	ko04962	1	1	115	345	pmb2684	C00575
83	Salivary secretion	ko04970	2	2	115	345	pme3835;pmb2684	C00942+C00575
84	Gastric acid secretion	ko04971	1	2	115	345	pmb2684	C00575
85	Pancreatic secretion	ko04972	1	1	115	345	pmb2684	C00575
86	Bile secretion	ko04976	5	12	115	345	pme1846;pme3835;pmb2684;pme1738;pme1086	C00031+C00942+C00575+C02918+C00051
87	Prion diseases	ko05020	1	1	115	345	pmb2684	C00575
88	Cocaine addiction	ko05030	1	4	115	345	pmb2684	C00575
89	Amphetamine addiction	ko05031	1	4	115	345	pmb2684	C00575
90	Morphine addiction	ko05032	3	4	115	345	pmd0023;pmb2684;pme3011	C00212+C00575+C00334
91	Alcoholism	ko05034	2	5	115	345	pmd0023;pmb2684	C00212+C00575
92	Vibrio cholerae infection	ko05110	1	1	115	345	pmb2684	C00575
93	Biofilm formation - Vibrio cholerae	ko05111	3	3	115	345	pmb2684;pme1846;pme3160	C00575+C00031+C00092
94	Pertussis	ko05133	2	2	115	345	pmb2684;pme0496	C00575+C00253
95	Chagas disease (American trypanosomiasis)	ko05142	2	2	115	345	pmb2684;pme0042	C00575+C00062
96	Amoebiasis	ko05146	2	2	115	345	pmb2684;pme0042	C00575+C00062
97	Human papillomavirus infection	ko05165	1	1	115	345	pmb2684	C00575
98	HTLV-I infection	ko05166	1	1	115	345	pmb2684	C00575
99	Pathways in cancer	ko05200	1	3	115	345	pmb2684	C00575
100	Dilated cardiomyopathy (DCM)	ko05414	1	1	115	345	pmb2684	C00575
101	Linoleic acid metabolism	ko00591	1	1	115	345	pmb2804	C04717
102	Pentose and glucuronate interconversions	ko00040	1	4	115	345	pmb2922	C00029
103	Galactose metabolism	ko00052	2	6	115	345	pmb2922;pme1846	C00029+C00031
104	Ascorbate and aldarate metabolism	ko00053	2	5	115	345	pme2111;pmb2922	C00072+C00029
105	Pyrimidine metabolism	ko00240	7	17	115	345	pme3171;pmb2922;pme0255;pme0031;pme1063;pme0486;pme3007	C00055+C00029+C00475+C00178+C00299+C02170+C00015
106	Starch and sucrose metabolism	ko00500	3	5	115	345	pmb2922;pme3160;pme1846	C00029+C00092+C00031
107	Amino sugar and nucleotide sugar metabolism	ko00520	4	6	115	345	pmb2922;pme2435;pme2752;pme1846	C00029+C01019+C00140+C00031
108	Neomycin, kanamycin and gentamicin biosynthesis	ko00524	3	4	115	345	pmb2922;pme3160;pme1846	C00029+C00092+C00031
109	Glycerolipid metabolism	ko00561	1	1	115	345	pmb2922	C00029
110	Zeatin biosynthesis	ko00908	3	6	115	345	pme3007;pmb2922;pme0040	C00015+C00029+C00147
111	Biosynthesis of ansamycins	ko01051	1	1	115	345	pmb2922	C00029
112	Biosynthesis of plant secondary metabolites	ko01060	12	41	115	345	pme0042;pme0195;pme1830;pme0496;pme0039;pmb5304;pmb4344;pme1002;pme0020;pme0050;pme2050;pmb2922	C00062+C00097+C00042+C00253+C00183+C06427+C00144+C00483+C00079+C00078+C00158+C00029
113	Biosynthesis of alkaloids derived from histidine and purine	ko01065	4	12	115	345	pme1294;pme1830;pme2050;pmb4344	C01762+C00042+C00158+C00144
114	Antifolate resistance	ko01523	2	6	115	345	pmb4344;pme0057	C00144+C00155
115	Phototransduction	ko04744	2	2	115	345	pmb4344;pme3835	C00144+C00942
116	alpha-Linolenic acid metabolism	ko00592	1	1	115	345	pmb5304	C06427
117	Biosynthesis of unsaturated fatty acids	ko01040	1	1	115	345	pmb5304	C06427
118	Biosynthesis of plant hormones	ko01070	5	13	115	345	pmb5304;pme0020;pme2050;pme0050;pme1830	C06427+C00079+C00158+C00078+C00042
119	Drug metabolism - other enzymes	ko00983	1	1	115	345	pmc0274	C16614
120	Sphingolipid signaling pathway	ko04071	1	2	115	345	pmd0023	C00212
121	Neuroactive ligand-receptor interaction	ko04080	4	9	115	345	pmd0023;pme3007;pme1002;pme3011	C00212+C00015+C00483+C00334
122	Arginine and proline metabolism	ko00330	7	17	115	345	pme2702;pme3011;pme0120;pme0006;pme2693;pme0042;pme0118	C02946+C00334+C00431+C00148+C02714+C00062+C05942
123	Carbapenem biosynthesis	ko00332	2	4	115	345	pme0195;pme0006	C00097+C00148
124	Prodigiosin biosynthesis	ko00333	1	2	115	345	pme0006	C00148
125	Novobiocin biosynthesis	ko00401	1	2	115	345	pme0006	C00148
126	Staurosporine biosynthesis	ko00404	2	2	115	345	pme0050;pme0006	C00078+C00148
127	Aminoacyl-tRNA biosynthesis	ko00970	6	21	115	345	pme0020;pme0195;pme0006;pme0050;pme0039;pme0042	C00079+C00097+C00148+C00078+C00183+C00062
128	Protein digestion and absorption	ko04974	8	24	115	345	pme0195;pme0006;pme0016;pme0042;pme0020;pme1002;pme0050;pme0039	C00097+C00148+C00491+C00062+C00079+C00483+C00078+C00183
129	Central carbon metabolism in cancer	ko05230	10	23	115	345	pme0042;pme3160;pme1830;pme0195;pme0006;pme0039;pme1846;pme2050;pme0050;pme0020	C00062+C00092+C00042+C00097+C00148+C00183+C00031+C00158+C00078+C00079
130	Cysteine and methionine metabolism	ko00270	5	14	115	345	pme0016;pme0195;pme0057;pme2890;pme1086	C00491+C00097+C00155+C01817+C00051
131	Ferroptosis	ko04216	3	6	115	345	pme0016;pme0195;pme1086	C00491+C00097+C00051
132	Phenylalanine metabolism	ko00360	3	13	115	345	pme1830;pme0020;pme2366	C00042+C00079+C05332
133	Phenylalanine, tyrosine and tryptophan biosynthesis	ko00400	3	7	115	345	pme2036;pme0050;pme0020	C00296+C00078+C00079
134	Cyanoamino acid metabolism	ko00460	3	8	115	345	pme0039;pme0020;pme0195	C00183+C00079+C00097
135	Tropane, piperidine and pyridine alkaloid biosynthesis	ko00960	2	7	115	345	pme0020;pme0496	C00079+C00253
136	Glucosinolate biosynthesis	ko00966	3	7	115	345	pme0050;pme0020;pme0039	C00078+C00079+C00183
137	Biosynthesis of phenylpropanoids	ko01061	8	33	115	345	pme2993;pme1830;pme2671;pme0376;pme2050;pme0050;pme2960;pme0020	C01752+C00042+C00633+C00509+C00158+C00078+C06561+C00079
138	Biosynthesis of alkaloids derived from shikimate pathway	ko01063	7	15	115	345	pme2050;pme0050;pme1830;pme0020;pme1002;pme2478;pme0039	C00158+C00078+C00042+C00079+C00483+C16700+C00183
139	Biosynthesis of alkaloids derived from ornithine, lysine and nicotinic acid	ko01064	5	13	115	345	pme0042;pme0020;pme0496;pme2050;pme1830	C00062+C00079+C00253+C00158+C00042
140	Valine, leucine and isoleucine degradation	ko00280	2	4	115	345	pme0486;pme0039	C02170+C00183
141	Valine, leucine and isoleucine biosynthesis	ko00290	1	6	115	345	pme0039	C00183
142	Monobactam biosynthesis	ko00261	1	6	115	345	pme0042	C00062
143	Clavulanic acid biosynthesis	ko00331	1	1	115	345	pme0042	C00062
144	D-Arginine and D-ornithine metabolism	ko00472	1	2	115	345	pme0042	C00062
145	Amyotrophic lateral sclerosis (ALS)	ko05014	1	2	115	345	pme0042	C00062
146	Salmonella infection	ko05132	1	1	115	345	pme0042	C00062
147	Glycine, serine and threonine metabolism	ko00260	2	13	115	345	pme0195;pme0050	C00097+C00078
148	Indole alkaloid biosynthesis	ko00901	2	3	115	345	pme1846;pme0050	C00031+C00078
149	African trypanosomiasis	ko05143	1	2	115	345	pme0050	C00078
150	Sulfur metabolism	ko00920	3	4	115	345	pme0057;pme1830;pme0195	C00155+C00042+C00097
151	NOD-like receptor signaling pathway	ko04621	1	1	115	345	pme0057	C00155
152	Flavonoid biosynthesis	ko00941	12	28	115	345	pme2979;pme3475;pme0399;pme2321;pme0376;pme3282;pme2895;pme1583;pme2960;pme2954;pme0088;pme3461	C09827+C09614+C00852+C01709+C00509+C09320+C02906+C05631+C06561+C00389+C01514+C09756
153	D-Alanine metabolism	ko00473	1	2	115	345	pme0128	C00993
154	Peptidoglycan biosynthesis	ko00550	1	1	115	345	pme0128	C00993
155	Vancomycin resistance	ko01502	1	3	115	345	pme0128	C00993
156	Caffeine metabolism	ko00232	3	6	115	345	pme1294;pme0166;pme1266	C01762+C16358+C16357
157	Taurine and hypotaurine metabolism	ko00430	1	5	115	345	pme0195	C00097
158	Glutathione metabolism	ko00480	5	12	115	345	pme0195;pme2651;pme1086;pme3038;pme2111	C00097+C00006+C00051+C01879+C00072
159	Carbon metabolism	ko01200	3	14	115	345	pme0195;pme2050;pme1830	C00097+C00158+C00042
160	Fatty acid degradation	ko00071	2	2	115	345	pme0243;pme2827	C00489+C00517
161	Isoflavonoid biosynthesis	ko00943	3	10	115	345	pme3276;pme3502;pme0376	C12134+C10509+C00509
162	Stilbenoid, diarylheptanoid and gingerol biosynthesis	ko00945	1	2	115	345	pme0399	C00852
163	Propanoate metabolism	ko00640	2	2	115	345	pme1830;pme0486	C00042+C02170
164	Nicotinate and nicotinamide metabolism	ko00760	7	14	115	345	pme3011;pme1830;pme2651;pme0496;pme2268;pme1363;pme1738	C00334+C00042+C00006+C00253+C01004+C00003+C02918
165	Tyrosine metabolism	ko00350	2	13	115	345	pme1002;pme1830	C00483+C00042
166	Methane metabolism	ko00680	1	6	115	345	pme1002	C00483
167	Isoquinoline alkaloid biosynthesis	ko00950	2	5	115	345	pme1002;pme2478	C00483+C16700
168	AMPK signaling pathway	ko04152	3	7	115	345	pme1363;pme1846;pme2954	C00003+C00031+C00389
169	Longevity regulating pathway - worm	ko04212	1	3	115	345	pme1363	C00003
170	Anthocyanin biosynthesis	ko00942	1	5	115	345	pme1398	C12138
171	Citrate cycle (TCA cycle)	ko00020	2	3	115	345	pme2050;pme1830	C00158+C00042
172	Chlorocyclohexane and chlorobenzene degradation	ko00361	1	1	115	345	pme1830	C00042
173	Pyruvate metabolism	ko00620	1	3	115	345	pme1830	C00042
174	Glyoxylate and dicarboxylate metabolism	ko00630	2	6	115	345	pme2050;pme1830	C00158+C00042
175	Butanoate metabolism	ko00650	2	6	115	345	pme3011;pme1830	C00334+C00042
176	Carbon fixation pathways in prokaryotes	ko00720	2	4	115	345	pme2050;pme1830	C00158+C00042
177	Biosynthesis of terpenoids and steroids	ko01062	3	4	115	345	pme2050;pme3160;pme1830	C00158+C00092+C00042
178	Biosynthesis of alkaloids derived from terpenoid and polyketide	ko01066	2	4	115	345	pme1830;pme2050	C00042+C00158
179	Degradation of aromatic compounds	ko01220	1	12	115	345	pme1830	C00042
180	Glycolysis / Gluconeogenesis	ko00010	1	1	115	345	pme1846	C00031
181	Pentose phosphate pathway	ko00030	1	6	115	345	pme1846	C00031
182	Streptomycin biosynthesis	ko00521	2	3	115	345	pme3160;pme1846	C00092+C00031
183	Phosphotransferase system (PTS)	ko02060	5	9	115	345	pme3160;pme1944;pme1846;pme2111;pme2752	C00092+C00392+C00031+C00072+C00140
184	HIF-1 signaling pathway	ko04066	2	2	115	345	pme1846;pme2111	C00031+C00072
185	FoxO signaling pathway	ko04068	1	3	115	345	pme1846	C00031
186	Prolactin signaling pathway	ko04917	2	4	115	345	pme3160;pme1846	C00092+C00031
187	Type II diabetes mellitus	ko04930	1	1	115	345	pme1846	C00031
188	Insulin resistance	ko04931	2	3	115	345	pme1846;pme3160	C00031+C00092
189	Non-alcoholic fatty liver disease (NAFLD)	ko04932	1	1	115	345	pme1846	C00031
190	AGE-RAGE signaling pathway in diabetic complications	ko04933	1	1	115	345	pme1846	C00031
191	Carbohydrate digestion and absorption	ko04973	2	2	115	345	pme3160;pme1846	C00092+C00031
192	Fructose and mannose metabolism	ko00051	2	3	115	345	pme2435;pme1944	C01019+C00392
193	Biotin metabolism	ko00780	1	2	115	345	pme2266	C00120
194	Bisphenol degradation	ko00363	1	2	115	345	pme2671	C00633
195	Toluene degradation	ko00623	1	4	115	345	pme2671	C00633
196	Polycyclic aromatic hydrocarbon degradation	ko00624	1	4	115	345	pme2988	C02274
197	Synaptic vesicle cycle	ko04721	1	3	115	345	pme3011	C00334
198	Nicotine addiction	ko05033	1	2	115	345	pme3011	C00334
199	Vitamin B6 metabolism	ko00750	1	5	115	345	pme3081	C00534
200	Inositol phosphate metabolism	ko00562	1	3	115	345	pme3160	C00092
201	Long-term depression	ko04730	1	2	115	345	pme3835	C00942

## Sheet: 500 vs 200
Number	#Pathway	ko_ID	Unique compound	compound	Uni_all	compound_all	Index	KEGG ID
1	Histidine metabolism	ko00340	1	8	54	345	pmb0812	C02835
2	Tryptophan metabolism	ko00380	5	15	54	345	pme1310;pme0050;pmb1096;pmb0818;pmb0819	C02700+C00078+C00463+C05660+C02938
3	Phenylalanine, tyrosine and tryptophan biosynthesis	ko00400	3	7	54	345	pmb1096;pme0020;pme0050	C00463+C00079+C00078
4	Benzoxazinoid biosynthesis	ko00402	1	2	54	345	pmb1096	C00463
5	Metabolic pathways	ko01100	28	183	54	345	pme0007;pmb4344;pme1738;pme1063;pme1107;pme2555;pme0042;pme3171;pme0255;pme0195;pme1310;pme1175;pme1363;pme0020;pme0075;pme0031;pme2266;pme1299;pmb1096;pme0006;pmd0023;pmb2922;pme0202;pme0424;pme0050;pme3825;pme1692;pme2651	C00327+C00144+C02918+C00299+C00242+C00020+C00062+C00055+C00475+C00097+C02700+C00387+C00003+C00079+C00624+C00178+C00120+C05580+C00463+C00148+C00212+C00029+C05625+C00903+C00078+C00355+C00130+C00006
6	Biosynthesis of secondary metabolites	ko01110	15	102	54	345	pme0424;pme0195;pme0050;pme1692;pme3825;pme3217;pme0020;pme0007;pme0075;pme0006;pmb1096;pme0042;pme2555;pme1514;pme0202	C00903+C00097+C00078+C00130+C00355+C08650+C00079+C00327+C00624+C00148+C00463+C00062+C00020+C12136+C05625
7	Protein digestion and absorption	ko04974	6	24	54	345	pme0042;pme0020;pmb1096;pme0006;pme0050;pme0195	C00062+C00079+C00463+C00148+C00078+C00097
8	Purine metabolism	ko00230	8	20	54	345	pmb4344;pme1107;pmd0023;pme2555;pmc0066;pme1175;pme1692;pmb2684	C00144+C00242+C00212+C00020+C06196+C00387+C00130+C00575
9	Endocrine resistance	ko01522	1	1	54	345	pmb2684	C00575
10	Biofilm formation - Pseudomonas aeruginosa	ko02025	1	1	54	345	pmb2684	C00575
11	Biofilm formation - Escherichia coli	ko02026	1	1	54	345	pmb2684	C00575
12	MAPK signaling pathway	ko04010	1	1	54	345	pmb2684	C00575
13	Ras signaling pathway	ko04014	1	1	54	345	pmb2684	C00575
14	Rap1 signaling pathway	ko04015	1	1	54	345	pmb2684	C00575
15	Calcium signaling pathway	ko04020	1	1	54	345	pmb2684	C00575
16	cGMP-PKG signaling pathway	ko04022	4	5	54	345	pmb2684;pme2555;pmd0023;pmb4344	C00575+C00020+C00212+C00144
17	cAMP signaling pathway	ko04024	3	5	54	345	pmb2684;pme2555;pmd0023	C00575+C00020+C00212
18	Chemokine signaling pathway	ko04062	1	1	54	345	pmb2684	C00575
19	Phospholipase D signaling pathway	ko04072	1	2	54	345	pmb2684	C00575
20	Cell cycle - yeast	ko04111	1	2	54	345	pmb2684	C00575
21	Meiosis - yeast	ko04113	1	2	54	345	pmb2684	C00575
22	Oocyte meiosis	ko04114	1	1	54	345	pmb2684	C00575
23	Longevity regulating pathway	ko04211	3	5	54	345	pme1363;pme2555;pmb2684	C00003+C00020+C00575
24	Longevity regulating pathway - multiple species	ko04213	1	1	54	345	pmb2684	C00575
25	Adrenergic signaling in cardiomyocytes	ko04261	1	1	54	345	pmb2684	C00575
26	Vascular smooth muscle contraction	ko04270	2	3	54	345	pmb2684;pmd0023	C00575+C00212
27	Hedgehog signaling pathway	ko04340	1	1	54	345	pmb2684	C00575
28	Apelin signaling pathway	ko04371	1	1	54	345	pmb2684	C00575
29	Gap junction	ko04540	1	3	54	345	pmb2684	C00575
30	Platelet activation	ko04611	1	2	54	345	pmb2684	C00575
31	Leukocyte transendothelial migration	ko04670	1	1	54	345	pmb2684	C00575
32	Circadian rhythm	ko04710	1	1	54	345	pmb2684	C00575
33	Circadian entrainment	ko04713	1	4	54	345	pmb2684	C00575
34	Long-term potentiation	ko04720	1	2	54	345	pmb2684	C00575
35	Retrograde endocannabinoid signaling	ko04723	1	4	54	345	pmb2684	C00575
36	Glutamatergic synapse	ko04724	1	3	54	345	pmb2684	C00575
37	Cholinergic synapse	ko04725	1	2	54	345	pmb2684	C00575
38	Serotonergic synapse	ko04726	2	4	54	345	pme0050;pmb2684	C00078+C00575
39	GABAergic synapse	ko04727	1	5	54	345	pmb2684	C00575
40	Dopaminergic synapse	ko04728	2	4	54	345	pme3825;pmb2684	C00355+C00575
41	Olfactory transduction	ko04740	3	4	54	345	pmb4344;pme2555;pmb2684	C00144+C00020+C00575
42	Taste transduction	ko04742	4	8	54	345	pmb2684;pme2555;pme1692;pmb4344	C00575+C00020+C00130+C00144
43	Inflammatory mediator regulation of TRP channels	ko04750	2	3	54	345	pme0424;pmb2684	C00903+C00575
44	Insulin signaling pathway	ko04910	1	2	54	345	pmb2684	C00575
45	Insulin secretion	ko04911	1	3	54	345	pmb2684	C00575
46	GnRH signaling pathway	ko04912	1	1	54	345	pmb2684	C00575
47	Ovarian steroidogenesis	ko04913	1	2	54	345	pmb2684	C00575
48	Progesterone-mediated oocyte maturation	ko04914	1	1	54	345	pmb2684	C00575
49	Estrogen signaling pathway	ko04915	1	2	54	345	pmb2684	C00575
50	Melanogenesis	ko04916	1	2	54	345	pmb2684	C00575
51	Thyroid hormone synthesis	ko04918	2	6	54	345	pme2651;pmb2684	C00006+C00575
52	Thyroid hormone signaling pathway	ko04919	1	1	54	345	pmb2684	C00575
53	Oxytocin signaling pathway	ko04921	1	2	54	345	pmb2684	C00575
54	Glucagon signaling pathway	ko04922	1	6	54	345	pmb2684	C00575
55	Regulation of lipolysis in adipocytes	ko04923	3	4	54	345	pmd0023;pmb2684;pme2555	C00212+C00575+C00020
56	Renin secretion	ko04924	3	4	54	345	pmd0023;pmb2684;pme2555	C00212+C00575+C00020
57	Aldosterone synthesis and secretion	ko04925	4	6	54	345	pme1363;pme2651;pme2555;pmb2684	C00003+C00006+C00020+C00575
58	Relaxin signaling pathway	ko04926	1	1	54	345	pmb2684	C00575
59	Aldosterone-regulated sodium reabsorption	ko04960	1	1	54	345	pmb2684	C00575
60	Endocrine and other factor-regulated calcium reabsorption	ko04961	1	1	54	345	pmb2684	C00575
61	Vasopressin-regulated water reabsorption	ko04962	1	1	54	345	pmb2684	C00575
62	Salivary secretion	ko04970	1	2	54	345	pmb2684	C00575
63	Gastric acid secretion	ko04971	1	2	54	345	pmb2684	C00575
64	Pancreatic secretion	ko04972	1	1	54	345	pmb2684	C00575
65	Bile secretion	ko04976	2	12	54	345	pmb2684;pme1738	C00575+C02918
66	Parkinson's disease	ko05012	4	6	54	345	pme3825;pmd0023;pme2555;pmb2684	C00355+C00212+C00020+C00575
67	Prion diseases	ko05020	1	1	54	345	pmb2684	C00575
68	Cocaine addiction	ko05030	2	4	54	345	pmb2684;pme3825	C00575+C00355
69	Amphetamine addiction	ko05031	2	4	54	345	pme3825;pmb2684	C00355+C00575
70	Morphine addiction	ko05032	3	4	54	345	pmd0023;pmb2684;pme2555	C00212+C00575+C00020
71	Alcoholism	ko05034	3	5	54	345	pmb2684;pmd0023;pme3825	C00575+C00212+C00355
72	Vibrio cholerae infection	ko05110	1	1	54	345	pmb2684	C00575
73	Biofilm formation - Vibrio cholerae	ko05111	1	3	54	345	pmb2684	C00575
74	Pertussis	ko05133	1	2	54	345	pmb2684	C00575
75	Chagas disease (American trypanosomiasis)	ko05142	2	2	54	345	pmb2684;pme0042	C00575+C00062
76	Amoebiasis	ko05146	2	2	54	345	pme0042;pmb2684	C00062+C00575
77	Human papillomavirus infection	ko05165	1	1	54	345	pmb2684	C00575
78	HTLV-I infection	ko05166	1	1	54	345	pmb2684	C00575
79	Pathways in cancer	ko05200	1	3	54	345	pmb2684	C00575
80	Dilated cardiomyopathy (DCM)	ko05414	1	1	54	345	pmb2684	C00575
81	Pentose and glucuronate interconversions	ko00040	1	4	54	345	pmb2922	C00029
82	Galactose metabolism	ko00052	1	6	54	345	pmb2922	C00029
83	Ascorbate and aldarate metabolism	ko00053	1	5	54	345	pmb2922	C00029
84	Pyrimidine metabolism	ko00240	5	17	54	345	pme0255;pme0031;pme1063;pmb2922;pme3171	C00475+C00178+C00299+C00029+C00055
85	Starch and sucrose metabolism	ko00500	1	5	54	345	pmb2922	C00029
86	Amino sugar and nucleotide sugar metabolism	ko00520	1	6	54	345	pmb2922	C00029
87	Neomycin, kanamycin and gentamicin biosynthesis	ko00524	1	4	54	345	pmb2922	C00029
88	Glycerolipid metabolism	ko00561	1	1	54	345	pmb2922	C00029
89	Zeatin biosynthesis	ko00908	2	6	54	345	pmb2922;pme2555	C00029+C00020
90	Biosynthesis of ansamycins	ko01051	1	1	54	345	pmb2922	C00029
91	Biosynthesis of plant secondary metabolites	ko01060	10	41	54	345	pme0050;pme0424;pme0195;pme0020;pme1692;pme3825;pmb4344;pme0042;pme2555;pmb2922	C00078+C00903+C00097+C00079+C00130+C00355+C00144+C00062+C00020+C00029
92	Biosynthesis of antibiotics	ko01130	10	42	54	345	pme1692;pme0020;pme0195;pme0050;pme0006;pmb2922;pme2555;pme0042;pme0075;pme0007	C00130+C00079+C00097+C00078+C00148+C00029+C00020+C00062+C00624+C00327
93	Biosynthesis of alkaloids derived from histidine and purine	ko01065	3	12	54	345	pme2555;pme1692;pmb4344	C00020+C00130+C00144
94	Antifolate resistance	ko01523	3	6	54	345	pme2555;pme1692;pmb4344	C00020+C00130+C00144
95	Phototransduction	ko04744	1	2	54	345	pmb4344	C00144
96	Drug metabolism - other enzymes	ko00983	1	1	54	345	pmc0274	C16614
97	Sphingolipid signaling pathway	ko04071	1	2	54	345	pmd0023	C00212
98	Neuroactive ligand-receptor interaction	ko04080	1	9	54	345	pmd0023	C00212
99	Flavonoid biosynthesis	ko00941	5	28	54	345	pme3461;pme1514;pme2321;pme3217;pme0002	C09756+C12136+C01709+C08650+C09806
100	Arginine and proline metabolism	ko00330	3	17	54	345	pme0042;pme0006;pme0118	C00062+C00148+C05942
101	Carbapenem biosynthesis	ko00332	2	4	54	345	pme0195;pme0006	C00097+C00148
102	Prodigiosin biosynthesis	ko00333	1	2	54	345	pme0006	C00148
103	Novobiocin biosynthesis	ko00401	1	2	54	345	pme0006	C00148
104	Staurosporine biosynthesis	ko00404	2	2	54	345	pme0006;pme0050	C00148+C00078
105	Aminoacyl-tRNA biosynthesis	ko00970	5	21	54	345	pme0195;pme0050;pme0006;pme0042;pme0020	C00097+C00078+C00148+C00062+C00079
106	Biosynthesis of amino acids	ko01230	7	38	54	345	pme0020;pme0042;pme0006;pme0050;pme0195;pme0075;pme0007	C00079+C00062+C00148+C00078+C00097+C00624+C00327
107	ABC transporters	ko02010	5	32	54	345	pme0042;pme0020;pme0006;pme1944;pme2266	C00062+C00079+C00148+C00392+C00120
108	Mineral absorption	ko04978	3	14	54	345	pme0006;pme0020;pme0050	C00148+C00079+C00078
109	Central carbon metabolism in cancer	ko05230	5	23	54	345	pme0006;pme0042;pme0020;pme0195;pme0050	C00148+C00062+C00079+C00097+C00078
110	Arginine biosynthesis	ko00220	3	9	54	345	pme0042;pme0075;pme0007	C00062+C00624+C00327
111	Phenylalanine metabolism	ko00360	1	13	54	345	pme0020	C00079
112	Cyanoamino acid metabolism	ko00460	2	8	54	345	pme0020;pme0195	C00079+C00097
113	Phenylpropanoid biosynthesis	ko00940	3	21	54	345	pme0020;pme3255;pme0424	C00079+C10454+C00903
114	Tropane, piperidine and pyridine alkaloid biosynthesis	ko00960	1	7	54	345	pme0020	C00079
115	Glucosinolate biosynthesis	ko00966	2	7	54	345	pme0020;pme0050	C00079+C00078
116	Biosynthesis of phenylpropanoids	ko01061	3	33	54	345	pme0050;pme0020;pme3217	C00078+C00079+C08650
117	Biosynthesis of alkaloids derived from shikimate pathway	ko01063	3	15	54	345	pme0050;pme0020;pme3825	C00078+C00079+C00355
118	Biosynthesis of alkaloids derived from ornithine, lysine and nicotinic acid	ko01064	2	13	54	345	pme0020;pme0042	C00079+C00062
119	Biosynthesis of plant hormones	ko01070	4	13	54	345	pme0050;pme0020;pme2555;pme1692	C00078+C00079+C00020+C00130
120	2-Oxocarboxylic acid metabolism	ko01210	3	17	54	345	pme0075;pme0050;pme0020	C00624+C00078+C00079
121	Monobactam biosynthesis	ko00261	1	6	54	345	pme0042	C00062
122	Clavulanic acid biosynthesis	ko00331	1	1	54	345	pme0042	C00062
123	D-Arginine and D-ornithine metabolism	ko00472	1	2	54	345	pme0042	C00062
124	Amyotrophic lateral sclerosis (ALS)	ko05014	1	2	54	345	pme0042	C00062
125	Salmonella infection	ko05132	1	1	54	345	pme0042	C00062
126	Glycine, serine and threonine metabolism	ko00260	2	13	54	345	pme0050;pme0195	C00078+C00097
127	Indole alkaloid biosynthesis	ko00901	1	3	54	345	pme0050	C00078
128	African trypanosomiasis	ko05143	1	2	54	345	pme0050	C00078
129	Cysteine and methionine metabolism	ko00270	2	14	54	345	pme0195;pme2890	C00097+C01817
130	Penicillin and cephalosporin biosynthesis	ko00311	1	3	54	345	pme0195	C00097
131	Taurine and hypotaurine metabolism	ko00430	1	5	54	345	pme0195	C00097
132	Glutathione metabolism	ko00480	2	12	54	345	pme2651;pme0195	C00006+C00097
133	Thiamine metabolism	ko00730	2	6	54	345	pme0195;pme1363	C00097+C00003
134	Pantothenate and CoA biosynthesis	ko00770	1	7	54	345	pme0195	C00097
135	Sulfur metabolism	ko00920	1	4	54	345	pme0195	C00097
136	Microbial metabolism in diverse environments	ko01120	3	60	54	345	pme0195;pme2988;pme2367	C00097+C02274+C00472
137	Carbon metabolism	ko01200	1	14	54	345	pme0195	C00097
138	Sulfur relay system	ko04122	1	4	54	345	pme0195	C00097
139	Ferroptosis	ko04216	1	6	54	345	pme0195	C00097
140	Flavone and flavonol biosynthesis	ko00944	1	14	54	345	pme0202	C05625
141	Tyrosine metabolism	ko00350	2	13	54	345	pme3825;pme1299	C00355+C05580
142	Oxidative phosphorylation	ko00190	1	4	54	345	pme1363	C00003
143	Nicotinate and nicotinamide metabolism	ko00760	3	14	54	345	pme1363;pme2651;pme1738	C00003+C00006+C02918
144	AMPK signaling pathway	ko04152	2	7	54	345	pme1363;pme2555	C00003+C00020
145	Longevity regulating pathway - worm	ko04212	1	3	54	345	pme1363	C00003
146	Vitamin digestion and absorption	ko04977	2	12	54	345	pme1363;pme2266	C00003+C00120
147	Fructose and mannose metabolism	ko00051	1	3	54	345	pme1944	C00392
148	Phosphotransferase system (PTS)	ko02060	1	9	54	345	pme1944	C00392
149	Biotin metabolism	ko00780	1	2	54	345	pme2266	C00120
150	Aminobenzoate degradation	ko00627	1	16	54	345	pme2367	C00472
151	FoxO signaling pathway	ko04068	1	3	54	345	pme2555	C00020
152	mTOR signaling pathway	ko04150	1	2	54	345	pme2555	C00020
153	PI3K-Akt signaling pathway	ko04151	1	1	54	345	pme2555	C00020
154	Photosynthesis	ko00195	1	2	54	345	pme2651	C00006
155	Polycyclic aromatic hydrocarbon degradation	ko00624	1	4	54	345	pme2988	C02274
156	Isoflavonoid biosynthesis	ko00943	1	10	54	345	pme3209	C09126
157	Isoquinoline alkaloid biosynthesis	ko00950	1	5	54	345	pme3825	C00355
158	Betalain biosynthesis	ko00965	1	2	54	345	pme3825	C00355
159	Prolactin signaling pathway	ko04917	1	4	54	345	pme3825	C00355
